# Supplementary material for: N-(3,4-Difluoro­phen­yl)-2-(3,4-dimethoxy­phen­yl)acetamide
Source: Acta Crystallogr Sect E Struct Rep Online. 2008 Feb 6;64(Pt 3):o564. doi: 10.1107/S1600536808003590 (PMC2960874; doi:10.1107/S1600536808003590)
Supplement: Supplementary file 1 [file e-64-0o564-sup1.cif]

##############################################################################
###                                                                        ###
###        Electronic paper (Acta Crystallographica Section E)             ###
###                                                                        ###
##############################################################################
#                                                                            #
# This CIF contains the data in a paper accepted for publication in Acta     #
# Crystallographica Section E. It conforms to the requirements of Notes      #
# for Authors for Section E, and has been peer reviewed under the auspices   #
# of the IUCr Commission on Journals.                                        #
#                                                                            #
# Full details of the Crystallographic Information File format               #
# are given in the paper "The Crystallographic Information File (CIF):       #
# a New Standard Archive File for Crystallography" by S. R. Hall, F. H.      #
# Allen and I. D. Brown [Acta Cryst. (1991), A47, 655-685].                  #
#                                                                            #
# The current version of the core CIF dictionary is obtainable from          #
# ftp://ftp.iucr.org/pub/cif_core.dic. The current version number is 2.1.    #
#                                                                            #
# Software is freely available for graphical display of the structure(s) in  #
# this CIF.  For information consult the CIF home page http://www.iucr.org/  #
# cif/home.html                                                              #
#                                                                            #
##############################################################################
                                             
data_global
_audit_creation_method     'WinGX routine CIF_UPDATE'
_audit_conform_dict_name     cif_core.dic
_audit_conform_dict_version     2.2
_journal_date_recd_electronic     2008-01-09
_journal_date_accepted     2008-02-01
_journal_name_full     'Acta Crystallographica, Section E'
_journal_year     2008
_journal_volume     64
_journal_issue      3
_journal_page_first     o564
_journal_page_last     o564
_journal_paper_category     QO
_journal_coeditor_code     BH2160
_publ_contact_author_name     'Prof. Sung Kwon Kang'
_publ_contact_author_address
;
Department of Chemistry,
Chungnam National University,
Daejeon 305-764,
Republic of Korea
;
_publ_contact_author_email     skkang@cnu.ac.kr
_publ_contact_author_fax      8E307(4)
_publ_contact_author_phone      8E307(4)
_publ_section_title
;
<i>N</i>-(3,4-Difluorophenyl)-2-(3,4-dimethoxyphenyl)acetamide
;
loop_
    _publ_author_name
    _publ_author_address
    "Hong, Won Ki"
;
Department of Chemistry
Chungnam National University
Daejeon 305-764
Republic of Korea
;
    "Lee, You-Soon"
;
Department of Chemistry
Chungnam National University
Daejeon 305-764
Republic of Korea
;
    "Han, Byung Hee"
;
Department of Chemistry
Chungnam National University
Daejeon 305-764
Republic of Korea
;
    "Kang, Sung Kwon"
;
Department of Chemistry
Chungnam National University
Daejeon 305-764
Republic of Korea
;
    "Sung, Chang Keun"
;
Department of Food Science and Technology
Chungnam National University
Daejeon 305-764
Republic of Korea
;
data_I
_audit_creation_method     'WinGX routine CIF_UPDATE'
_chemical_name_systematic
;
<i>N</i>-(3,4-Difluorophenyl)-2-(3,4-dimethoxyphenyl)acetamide
;
_chemical_formula_moiety     'C16 H15 F2 N1 O3'
_chemical_formula_sum     'C16 H15 F2 N1 O3'
_chemical_formula_iupac     'C16 H15 F2 N O3'
_chemical_formula_weight     307.29
_chemical_melting_point     393
_symmetry_cell_setting     monoclinic
_symmetry_space_group_name_H-M     'P 21/c'
_symmetry_space_group_name_Hall     '-P 2ybc'
loop_
    _symmetry_equiv_pos_as_xyz
    'x, y, z'
    '-x, y+1/2, -z+1/2'
    '-x, -y, -z'
    'x, -y-1/2, z-1/2'
_cell_length_a     8.6440(11)
_cell_length_b     18.867(6)
_cell_length_c     9.4827(13)
_cell_angle_alpha     90
_cell_angle_beta     111.019(11)
_cell_angle_gamma     90
_cell_volume     1443.6(5)
_cell_formula_units_Z     4
_cell_measurement_reflns_used     25
_cell_measurement_theta_min     10.04
_cell_measurement_theta_max     13.52
_cell_measurement_temperature     295(2)
_exptl_crystal_description     block
_exptl_crystal_colour     colourless
_exptl_crystal_size_max     0.26
_exptl_crystal_size_mid     0.26
_exptl_crystal_size_min     0.23
_exptl_crystal_density_diffrn     1.414
_exptl_crystal_density_method     'not measured'
_exptl_crystal_F_000     640
_exptl_absorpt_coefficient_mu     0.115
_exptl_absorpt_correction_type     none
_diffrn_radiation_type     MoK\a
_diffrn_radiation_wavelength     0.71073
_diffrn_measurement_device_type     'Enraf--Nonius CAD-4'
_diffrn_measurement_method     'non-profiled \w/2\q'
_diffrn_reflns_number     2855
_diffrn_reflns_av_R_equivalents     0.0502
_diffrn_reflns_theta_min     2.16
_diffrn_reflns_theta_max     25.5
_diffrn_reflns_theta_full     25.5
_diffrn_measured_fraction_theta_max     0.999
_diffrn_measured_fraction_theta_full     0.999
_diffrn_reflns_limit_h_min     -10
_diffrn_reflns_limit_h_max     9
_diffrn_reflns_limit_k_min     0
_diffrn_reflns_limit_k_max     22
_diffrn_reflns_limit_l_min     0
_diffrn_reflns_limit_l_max     11
_diffrn_standards_number     3
_diffrn_standards_interval_count     400
_diffrn_standards_decay_%     3
_reflns_number_total     2689
_reflns_number_gt     1089
_reflns_threshold_expression     I>2\s(I)
_refine_ls_structure_factor_coef     Fsqd
_refine_ls_matrix_type     full
_refine_ls_R_factor_gt     0.0763
_refine_ls_wR_factor_ref     0.161
_refine_ls_goodness_of_fit_ref     0.995
_refine_ls_restrained_S_all     0.995
_refine_ls_number_reflns     2689
_refine_ls_number_parameters     203
_refine_ls_number_restraints     0
_refine_ls_hydrogen_treatment     mixed
_refine_ls_weighting_scheme     calc
_refine_ls_weighting_details
                 'calc w=1/[\s^2^(Fo^2^)+(0.0403P)^2^] where P=(Fo^2^+2Fc^2^)/3'
_refine_ls_shift/su_max     0
_refine_diff_density_max     0.191
_refine_diff_density_min     -0.190
_refine_ls_extinction_method     none
loop_
    _atom_type_symbol
    _atom_type_description
    _atom_type_scat_dispersion_real
    _atom_type_scat_dispersion_imag
    _atom_type_scat_source
    C C 0.0033 0.0016 'International Tables Vol C Tables 4.2.6.8 and 6.1.1.4'
    H H 0 0 'International Tables Vol C Tables 4.2.6.8 and 6.1.1.4'
    F F 0.0171 0.0103 'International Tables Vol C Tables 4.2.6.8 and 6.1.1.4'
    N N 0.0061 0.0033 'International Tables Vol C Tables 4.2.6.8 and 6.1.1.4'
    O O 0.0106 0.006 'International Tables Vol C Tables 4.2.6.8 and 6.1.1.4'
_computing_data_collection     'CAD-4 EXPRESS (Enraf--Nonius, 1994)'
_computing_cell_refinement     'CAD-4 EXPRESS (Enraf--Nonius, 1994)'
_computing_data_reduction     'XCAD4 (Harms & Wocadlo, 1995)'
_computing_structure_solution     'SHELXS97 (Sheldrick, 2008)'
_computing_structure_refinement     'SHELXL97 (Sheldrick, 2008)'
_computing_molecular_graphics     'ORTEP-3 for Windows (Farrugia, 1997)'
_computing_publication_material     'WinGX (Farrugia, 1999)'
loop_
    _atom_site_type_symbol
    _atom_site_label
    _atom_site_fract_x
    _atom_site_fract_y
    _atom_site_fract_z
    _atom_site_U_iso_or_equiv
    _atom_site_adp_type
    _atom_site_calc_flag
    _atom_site_refinement_flags
    _atom_site_occupancy
    _atom_site_disorder_assembly
    _atom_site_disorder_group
    C C1 0.1632(6) 0.6519(2) -0.2444(5) 0.0423(12) Uani d . 1 . .
    C C2 0.0544(6) 0.6516(3) -0.3939(5) 0.0492(13) Uani d . 1 . .
    H H2 0.0578 0.6871 -0.4606 0.059 Uiso calc R 1 . .
    C C3 -0.0570(7) 0.5976(3) -0.4396(6) 0.0581(15) Uani d . 1 . .
    C C4 -0.0637(7) 0.5447(3) -0.3452(6) 0.0593(15) Uani d . 1 . .
    C C5 0.0438(7) 0.5443(3) -0.1995(6) 0.0671(17) Uani d . 1 . .
    H H5 0.0407 0.5079 -0.1346 0.081 Uiso calc R 1 . .
    C C6 0.1575(6) 0.5985(3) -0.1487(5) 0.0531(14) Uani d . 1 . .
    H H6 0.2306 0.5988 -0.0489 0.064 Uiso calc R 1 . .
    F F1 -0.1663(4) 0.59760(17) -0.5842(3) 0.0941(12) Uani d . 1 . .
    F F2 -0.1777(4) 0.49215(17) -0.3968(4) 0.0917(12) Uani d . 1 . .
    N N7 0.2760(5) 0.7098(2) -0.2001(4) 0.0446(11) Uani d . 1 . .
    H H7 0.304(6) 0.729(3) -0.273(5) 0.08(2) Uiso d . 1 . .
    C C8 0.3307(6) 0.7408(3) -0.0639(5) 0.0418(12) Uani d . 1 . .
    O O9 0.2978(4) 0.71902(17) 0.0431(3) 0.0608(11) Uani d . 1 . .
    C C10 0.4341(6) 0.8066(3) -0.0549(5) 0.0566(15) Uani d . 1 . .
    H H10A 0.5055 0.7986 -0.1122 0.068 Uiso calc R 1 . .
    H H10B 0.3607 0.8457 -0.1019 0.068 Uiso calc R 1 . .
    C C11 0.5399(6) 0.8276(3) 0.1044(5) 0.0464(13) Uani d . 1 . .
    C C12 0.5239(6) 0.8935(3) 0.1612(5) 0.0502(14) Uani d . 1 . .
    H H12 0.4463 0.9254 0.1007 0.06 Uiso calc R 1 . .
    C C13 0.6219(6) 0.9127(3) 0.3069(5) 0.0490(14) Uani d . 1 . .
    C C14 0.7395(6) 0.8654(3) 0.3968(5) 0.0498(13) Uani d . 1 . .
    C C15 0.7552(6) 0.8002(3) 0.3398(5) 0.0611(16) Uani d . 1 . .
    H H15 0.8334 0.7682 0.3993 0.073 Uiso calc R 1 . .
    C C16 0.6557(6) 0.7815(3) 0.1945(6) 0.0599(15) Uani d . 1 . .
    H H16 0.6677 0.737 0.1575 0.072 Uiso calc R 1 . .
    O O17 0.6123(4) 0.97621(19) 0.3725(4) 0.0741(12) Uani d . 1 . .
    C C18 0.4880(7) 1.0251(3) 0.2884(6) 0.0797(19) Uani d . 1 . .
    H H18A 0.4946 1.0671 0.3474 0.12 Uiso calc R 1 . .
    H H18B 0.3807 1.0039 0.2643 0.12 Uiso calc R 1 . .
    H H18C 0.505 1.0373 0.1968 0.12 Uiso calc R 1 . .
    O O19 0.8299(4) 0.88921(18) 0.5388(4) 0.0679(11) Uani d . 1 . .
    C C20 0.9656(6) 0.8464(3) 0.6292(5) 0.0686(17) Uani d . 1 . .
    H H20A 1.0195 0.869 0.7251 0.103 Uiso calc R 1 . .
    H H20B 1.0431 0.8408 0.5786 0.103 Uiso calc R 1 . .
    H H20C 0.9252 0.8008 0.6446 0.103 Uiso calc R 1 . .
loop_
    _atom_site_aniso_label
    _atom_site_aniso_U_11
    _atom_site_aniso_U_22
    _atom_site_aniso_U_33
    _atom_site_aniso_U_12
    _atom_site_aniso_U_13
    _atom_site_aniso_U_23
    C1 0.047(3) 0.043(3) 0.037(3) 0.001(3) 0.015(2) -0.006(2)
    C2 0.054(3) 0.045(3) 0.039(3) 0.000(3) 0.006(3) 0.006(2)
    C3 0.060(4) 0.062(4) 0.040(3) 0.001(3) 0.004(3) -0.013(3)
    C4 0.061(4) 0.053(4) 0.060(4) -0.007(3) 0.018(3) -0.010(3)
    C5 0.092(5) 0.043(4) 0.066(4) -0.010(3) 0.028(4) 0.001(3)
    C6 0.067(4) 0.047(3) 0.040(3) 0.002(3) 0.012(3) 0.006(3)
    F1 0.087(3) 0.103(3) 0.062(2) -0.025(2) -0.0110(18) -0.010(2)
    F2 0.093(3) 0.073(2) 0.103(3) -0.036(2) 0.028(2) -0.024(2)
    N7 0.047(3) 0.053(3) 0.030(2) -0.004(2) 0.010(2) -0.003(2)
    C8 0.041(3) 0.053(3) 0.029(3) -0.002(3) 0.010(2) -0.003(3)
    O9 0.078(3) 0.073(3) 0.0360(19) -0.027(2) 0.0258(18) -0.0142(18)
    C10 0.056(3) 0.066(4) 0.045(3) -0.009(3) 0.015(3) -0.003(3)
    C11 0.045(3) 0.051(3) 0.041(3) -0.004(3) 0.012(2) -0.003(3)
    C12 0.044(3) 0.056(4) 0.044(3) -0.001(3) 0.009(3) 0.004(3)
    C13 0.050(3) 0.049(3) 0.041(3) 0.000(3) 0.007(3) -0.011(3)
    C14 0.041(3) 0.058(4) 0.041(3) -0.001(3) 0.004(2) -0.006(3)
    C15 0.056(3) 0.057(4) 0.054(3) 0.011(3) 0.000(3) -0.014(3)
    C16 0.060(4) 0.059(4) 0.057(3) 0.000(3) 0.018(3) -0.009(3)
    O17 0.069(3) 0.062(3) 0.062(2) 0.020(2) -0.012(2) -0.008(2)
    C18 0.074(4) 0.059(4) 0.083(4) 0.016(3) 0.000(3) -0.006(3)
    O19 0.062(2) 0.070(3) 0.048(2) 0.019(2) -0.0085(19) -0.0103(19)
    C20 0.054(3) 0.078(4) 0.051(3) 0.010(3) -0.009(3) 0.000(3)
_geom_special_details     ?
loop_
    _geom_bond_atom_site_label_1
    _geom_bond_atom_site_label_2
    _geom_bond_site_symmetry_2
    _geom_bond_distance
    _geom_bond_publ_flag
    C1 C6 . 1.368(6) ?
    C1 C2 . 1.392(6) ?
    C1 N7 . 1.423(6) ?
    C2 C3 . 1.362(6) ?
    C2 H2 . 0.93 ?
    C3 C4 . 1.356(7) ?
    C3 F1 . 1.357(5) ?
    C4 F2 . 1.359(5) ?
    C4 C5 . 1.361(6) ?
    C5 C6 . 1.380(6) ?
    C5 H5 . 0.93 ?
    C6 H6 . 0.93 ?
    N7 C8 . 1.340(5) ?
    N7 H7 . 0.89(5) ?
    C8 O9 . 1.219(5) ?
    C8 C10 . 1.515(6) ?
    C10 C11 . 1.511(6) ?
    C10 H10A . 0.97 ?
    C10 H10B . 0.97 ?
    C11 C16 . 1.369(6) ?
    C11 C12 . 1.381(6) ?
    C12 C13 . 1.386(6) ?
    C12 H12 . 0.93 ?
    C13 O17 . 1.367(5) ?
    C13 C14 . 1.390(6) ?
    C14 O19 . 1.368(5) ?
    C14 C15 . 1.370(6) ?
    C15 C16 . 1.383(6) ?
    C15 H15 . 0.93 ?
    C16 H16 . 0.93 ?
    O17 C18 . 1.423(5) ?
    C18 H18A . 0.96 ?
    C18 H18B . 0.96 ?
    C18 H18C . 0.96 ?
    O19 C20 . 1.428(5) ?
    C20 H20A . 0.96 ?
    C20 H20B . 0.96 ?
    C20 H20C . 0.96 ?
loop_
    _geom_angle_atom_site_label_1
    _geom_angle_atom_site_label_2
    _geom_angle_atom_site_label_3
    _geom_angle_site_symmetry_1
    _geom_angle_site_symmetry_3
    _geom_angle
    _geom_angle_publ_flag
    C6 C1 C2 . . 120.0(5) ?
    C6 C1 N7 . . 123.6(4) ?
    C2 C1 N7 . . 116.4(4) ?
    C3 C2 C1 . . 118.0(5) ?
    C3 C2 H2 . . 121 ?
    C1 C2 H2 . . 121 ?
    C4 C3 F1 . . 119.2(5) ?
    C4 C3 C2 . . 122.2(5) ?
    F1 C3 C2 . . 118.5(5) ?
    C3 C4 F2 . . 119.8(5) ?
    C3 C4 C5 . . 119.9(5) ?
    F2 C4 C5 . . 120.4(5) ?
    C4 C5 C6 . . 119.5(5) ?
    C4 C5 H5 . . 120.2 ?
    C6 C5 H5 . . 120.2 ?
    C1 C6 C5 . . 120.3(5) ?
    C1 C6 H6 . . 119.9 ?
    C5 C6 H6 . . 119.9 ?
    C8 N7 C1 . . 125.9(4) ?
    C8 N7 H7 . . 118(3) ?
    C1 N7 H7 . . 116(3) ?
    O9 C8 N7 . . 123.3(5) ?
    O9 C8 C10 . . 122.6(4) ?
    N7 C8 C10 . . 114.1(4) ?
    C11 C10 C8 . . 113.8(4) ?
    C11 C10 H10A . . 108.8 ?
    C8 C10 H10A . . 108.8 ?
    C11 C10 H10B . . 108.8 ?
    C8 C10 H10B . . 108.8 ?
    H10A C10 H10B . . 107.7 ?
    C16 C11 C12 . . 118.8(4) ?
    C16 C11 C10 . . 120.2(5) ?
    C12 C11 C10 . . 121.0(4) ?
    C11 C12 C13 . . 120.9(5) ?
    C11 C12 H12 . . 119.6 ?
    C13 C12 H12 . . 119.6 ?
    O17 C13 C12 . . 124.6(4) ?
    O17 C13 C14 . . 115.7(4) ?
    C12 C13 C14 . . 119.7(5) ?
    O19 C14 C15 . . 125.5(4) ?
    O19 C14 C13 . . 115.3(4) ?
    C15 C14 C13 . . 119.2(4) ?
    C14 C15 C16 . . 120.5(5) ?
    C14 C15 H15 . . 119.7 ?
    C16 C15 H15 . . 119.7 ?
    C11 C16 C15 . . 120.9(5) ?
    C11 C16 H16 . . 119.5 ?
    C15 C16 H16 . . 119.5 ?
    C13 O17 C18 . . 118.1(4) ?
    O17 C18 H18A . . 109.5 ?
    O17 C18 H18B . . 109.5 ?
    H18A C18 H18B . . 109.5 ?
    O17 C18 H18C . . 109.5 ?
    H18A C18 H18C . . 109.5 ?
    H18B C18 H18C . . 109.5 ?
    C14 O19 C20 . . 117.5(4) ?
    O19 C20 H20A . . 109.5 ?
    O19 C20 H20B . . 109.5 ?
    H20A C20 H20B . . 109.5 ?
    O19 C20 H20C . . 109.5 ?
    H20A C20 H20C . . 109.5 ?
    H20B C20 H20C . . 109.5 ?
loop_
    _geom_torsion_atom_site_label_1
    _geom_torsion_atom_site_label_2
    _geom_torsion_atom_site_label_3
    _geom_torsion_atom_site_label_4
    _geom_torsion_site_symmetry_1
    _geom_torsion_site_symmetry_2
    _geom_torsion_site_symmetry_3
    _geom_torsion_site_symmetry_4
    _geom_torsion
    _geom_torsion_publ_flag
    C6 C1 C2 C3 . . . . 0.8(7) ?
    N7 C1 C2 C3 . . . . -178.9(4) ?
    C1 C2 C3 C4 . . . . -0.6(8) ?
    C1 C2 C3 F1 . . . . 178.5(4) ?
    F1 C3 C4 F2 . . . . 0.8(8) ?
    C2 C3 C4 F2 . . . . 179.9(5) ?
    F1 C3 C4 C5 . . . . -179.3(5) ?
    C2 C3 C4 C5 . . . . -0.2(9) ?
    C3 C4 C5 C6 . . . . 0.8(8) ?
    F2 C4 C5 C6 . . . . -179.3(5) ?
    C2 C1 C6 C5 . . . . -0.2(7) ?
    N7 C1 C6 C5 . . . . 179.5(5) ?
    C4 C5 C6 C1 . . . . -0.6(8) ?
    C6 C1 N7 C8 . . . . -34.1(7) ?
    C2 C1 N7 C8 . . . . 145.6(5) ?
    C1 N7 C8 O9 . . . . 5.3(8) ?
    C1 N7 C8 C10 . . . . -173.2(4) ?
    O9 C8 C10 C11 . . . . 20.3(7) ?
    N7 C8 C10 C11 . . . . -161.2(4) ?
    C8 C10 C11 C16 . . . . 59.3(6) ?
    C8 C10 C11 C12 . . . . -121.7(5) ?
    C16 C11 C12 C13 . . . . -0.6(7) ?
    C10 C11 C12 C13 . . . . -179.5(4) ?
    C11 C12 C13 O17 . . . . -178.9(5) ?
    C11 C12 C13 C14 . . . . 0.8(7) ?
    O17 C13 C14 O19 . . . . -0.2(7) ?
    C12 C13 C14 O19 . . . . -180.0(4) ?
    O17 C13 C14 C15 . . . . 179.1(5) ?
    C12 C13 C14 C15 . . . . -0.6(8) ?
    O19 C14 C15 C16 . . . . 179.4(5) ?
    C13 C14 C15 C16 . . . . 0.2(8) ?
    C12 C11 C16 C15 . . . . 0.1(8) ?
    C10 C11 C16 C15 . . . . 179.1(5) ?
    C14 C15 C16 C11 . . . . 0.1(8) ?
    C12 C13 O17 C18 . . . . 3.0(7) ?
    C14 C13 O17 C18 . . . . -176.8(5) ?
    C15 C14 O19 C20 . . . . 8.1(8) ?
    C13 C14 O19 C20 . . . . -172.6(4) ?
loop_
    _geom_hbond_atom_site_label_D
    _geom_hbond_atom_site_label_H
    _geom_hbond_atom_site_label_A
    _geom_hbond_site_symmetry_A
    _geom_hbond_distance_DH
    _geom_hbond_distance_HA
    _geom_hbond_distance_DA
    _geom_hbond_angle_DHA
    _geom_hbond_publ_flag
    N7 H7 O9 4_575 0.89(5) 1.98(5) 2.846(5) 163(5) yes
