# Supplementary material for: N-(3,4-Difluoro­phen­yl)-2-(3,4-dimethoxy­phen­yl)acetamide
Source: Acta Crystallogr Sect E Struct Rep Online. 2008 Feb 6;64(Pt 3):o564. doi: 10.1107/S1600536808003590 (PMC2960874; doi:10.1107/S1600536808003590)
Supplement: Supplementary file 2 [file e-64-0o564-Isup2.hkl]

#
# h,k,l, Fc-squared, Fo-squared, sigma(Fo-squared) and status flag
#
data_I
_shelx_title '  Benzen-amide  in P 21/c'
_shelx_refln_list_code          4
_shelx_F_calc_maximum      157.61
_exptl_crystal_F_000       640.00
_reflns_d_resolution_high  0.8256
 
loop_
 _symmetry_equiv_pos_as_xyz
 'x, y, z'
 '-x, y+1/2, -z+1/2'
 '-x, -y, -z'
 'x, -y-1/2, z-1/2'
 
_cell_length_a     8.6440
_cell_length_b    18.8671
_cell_length_c     9.4827
_cell_angle_alpha  90.000
_cell_angle_beta  111.019
_cell_angle_gamma  90.000
 
_shelx_F_squared_multiplier     1.000
 
loop_
 _refln_index_h
 _refln_index_k
 _refln_index_l
 _refln_F_squared_calc
 _refln_F_squared_meas
 _refln_F_squared_sigma
 _refln_observed_status
   1   0   0      105.96       79.91      8.49 o
   2   0   0       14.27        5.39     11.01 o
   3   0   0      359.70      368.51     16.67 o
   4   0   0       45.40       65.48     13.47 o
   5   0   0       11.92        2.30     12.56 o
   6   0   0      365.81      326.20     34.04 o
   7   0   0        0.02       12.25     15.21 o
   8   0   0       53.07       43.14     17.92 o
   9   0   0      204.50      146.10     26.69 o
   1   1   0        0.41        1.76      9.37 o
   2   1   0      364.68      368.43     14.42 o
   3   1   0      246.11      251.87     14.22 o
   4   1   0      804.16      770.14     23.21 o
   5   1   0       31.87       33.20     11.95 o
   6   1   0      205.67      206.36     18.44 o
   7   1   0        5.04        6.26     15.84 o
   8   1   0       50.83       40.21     19.94 o
   9   1   0       78.14       88.71     21.42 o
   0   2   0       12.44       -3.35     11.80 o
   1   2   0     2180.86     2165.42     58.17 o
   2   2   0     5197.08     5438.92     55.36 o
   3   2   0     3835.55     3830.60     50.70 o
   4   2   0      715.99      735.25     23.05 o
   5   2   0      831.17      779.77     43.56 o
   6   2   0       24.42       23.77     15.39 o
   7   2   0      105.05       88.85     27.60 o
   8   2   0       13.20       15.83     17.61 o
   9   2   0       66.88       77.20     21.96 o
   1   3   0     8303.38     8069.16     71.05 o
   2   3   0      658.99      646.67     20.40 o
   3   3   0       90.19       70.92     11.40 o
   4   3   0       29.70       40.33     10.68 o
   5   3   0       26.02       48.11     20.51 o
   6   3   0       21.05       38.86     35.33 o
   7   3   0       27.07       10.05     16.30 o
   8   3   0       13.74      -12.65     21.73 o
   9   3   0        0.39       20.27     18.51 o
   0   4   0      153.64      114.72     15.26 o
   1   4   0     5937.95     5688.29     91.12 o
   2   4   0      869.62      894.36     20.08 o
   3   4   0     2941.64     3051.28     38.68 o
   4   4   0       16.44       12.62     12.39 o
   5   4   0      191.24      202.91     54.44 o
   6   4   0       10.87       -3.59     16.72 o
   7   4   0       14.53       17.43     23.05 o
   8   4   0        0.05       10.26     27.06 o
   9   4   0       54.66       61.39     18.82 o
   1   5   0      224.14      212.95     14.29 o
   2   5   0       46.91       60.19     11.06 o
   3   5   0     1657.82     1762.20     30.92 o
   4   5   0       45.36       45.75     25.11 o
   5   5   0      182.51      200.18     17.34 o
   6   5   0      185.38      167.92     19.57 o
   7   5   0       40.88       14.03     23.11 o
   8   5   0        1.24      -21.70     21.70 o
   9   5   0       10.04       -4.87     22.94 o
   0   6   0       21.46       29.22     14.72 o
   1   6   0        3.50       20.09     10.66 o
   2   6   0     1105.19     1123.84     24.14 o
   3   6   0       81.53       73.76     11.52 o
   4   6   0      383.03      365.85     20.70 o
   5   6   0      151.91      129.60     16.97 o
   6   6   0      102.57      125.76     16.72 o
   7   6   0        0.10      -20.67     25.87 o
   8   6   0        2.55       14.44     17.39 o
   9   6   0        0.00       -3.20     20.69 o
   1   7   0      467.90      441.17     19.59 o
   2   7   0     1764.38     1813.12     31.14 o
   3   7   0       55.18       59.55     20.78 o
   4   7   0      204.92      210.52     17.15 o
   5   7   0       55.21       77.57     15.41 o
   6   7   0        5.66       -7.09     18.03 o
   7   7   0       41.75       45.18     15.68 o
   8   7   0       38.23       58.53     17.09 o
   9   7   0        0.00        0.99     29.38 o
   0   8   0      976.25      953.55     33.12 o
   1   8   0      186.02      194.82     14.57 o
   2   8   0     1263.95     1240.58     36.63 o
   3   8   0      275.43      253.10     17.23 o
   4   8   0       47.53       52.16     13.04 o
   5   8   0       51.14       56.34     14.79 o
   6   8   0      322.88      336.54     22.34 o
   7   8   0        6.72        0.02     18.62 o
   8   8   0        0.01      -18.51     18.51 o
   9   8   0       11.21       19.88     31.55 o
   1   9   0      108.70       99.77     14.18 o
   2   9   0      851.53      870.89     28.30 o
   3   9   0       38.82       48.49     12.73 o
   4   9   0        8.40       25.96     16.88 o
   5   9   0      185.56      178.09     26.30 o
   6   9   0       26.85       12.80     17.15 o
   7   9   0       42.34       28.79     15.34 o
   8   9   0        9.66       10.59     16.45 o
   0  10   0     2071.27     2082.21     52.92 o
   1  10   0      504.84      519.32     21.23 o
   2  10   0     1162.67     1156.02     39.99 o
   3  10   0     1114.83     1023.44     30.64 o
   4  10   0       42.62       59.02     14.10 o
   5  10   0       40.23       31.46     16.60 o
   6  10   0       29.32       27.90     21.16 o
   7  10   0       15.36       45.18     15.51 o
   8  10   0        5.26      -21.01     21.88 o
   1  11   0      343.42      367.91     20.24 o
   2  11   0        3.22       -2.82     12.39 o
   3  11   0       37.01       30.14     26.24 o
   4  11   0       42.05       38.93     17.26 o
   5  11   0       26.65        5.45     22.46 o
   6  11   0      101.02      100.65     18.40 o
   7  11   0        6.57       34.98     34.31 o
   8  11   0        9.22       -7.95     31.76 o
   0  12   0       46.17       47.08     17.75 o
   1  12   0       15.44       16.50     13.63 o
   2  12   0       59.64       67.91     18.61 o
   3  12   0      190.18      213.43     18.99 o
   4  12   0      296.06      292.70     24.26 o
   5  12   0       92.65       84.89     17.99 o
   6  12   0      100.69       98.57     18.80 o
   7  12   0        6.02      -15.99     19.48 o
   8  12   0        3.26       -5.94     22.19 o
   1  13   0       62.93       72.76     13.16 o
   2  13   0      124.76      125.66     17.57 o
   3  13   0      206.79      185.61     39.39 o
   4  13   0        6.97        8.96     16.93 o
   5  13   0       54.59       -7.21     20.82 o
   6  13   0        2.97       -5.06     20.68 o
   7  13   0       14.30       24.17     17.60 o
   8  13   0        0.86      -20.47     22.21 o
   0  14   0       29.28       27.49     23.05 o
   1  14   0       12.21       -3.51     28.95 o
   2  14   0      589.12      536.22     37.07 o
   3  14   0      272.05      288.79     24.14 o
   4  14   0       21.25       15.93     17.87 o
   5  14   0        1.52       -9.06     19.98 o
   6  14   0       11.85      -22.12     22.12 o
   7  14   0        9.89       -5.22     22.17 o
   1  15   0       77.24       53.82     31.44 o
   2  15   0      425.31      412.14     26.09 o
   3  15   0       76.30       88.03     18.06 o
   4  15   0       28.70       45.24     20.94 o
   5  15   0        7.65      -11.53     18.82 o
   6  15   0       49.35       44.00     21.69 o
   7  15   0       27.16       39.76     18.43 o
   0  16   0      818.29      791.97     45.02 o
   1  16   0       29.21       26.03     25.11 o
   2  16   0       44.00       39.43     15.62 o
   3  16   0       15.94       18.32     19.75 o
   4  16   0       27.98       11.07     18.50 o
   5  16   0       12.37      -14.91     21.64 o
   6  16   0       16.43        5.30     19.23 o
   1  17   0        8.18        0.69     18.09 o
   2  17   0        3.48        6.36     14.66 o
   3  17   0      107.73      104.46     20.62 o
   4  17   0       11.05       22.69     16.14 o
   5  17   0        5.51       14.21     17.34 o
   6  17   0        0.03      -21.22     21.22 o
   0  18   0        0.54      -28.79     28.79 o
   1  18   0       36.84       28.11     34.85 o
   2  18   0        3.07        1.65     18.79 o
   3  18   0       16.57      -23.62     38.74 o
   4  18   0        6.08       17.52     14.79 o
   5  18   0        3.97       15.65     20.36 o
   6  18   0       27.86       30.91     32.52 o
   1  19   0        0.17        9.43     18.07 o
   2  19   0        3.50       -3.92     17.10 o
   3  19   0       26.57       48.90     17.61 o
   4  19   0       10.43       22.26     20.34 o
   5  19   0        1.41       25.31     18.04 o
   0  20   0      155.53      140.69     33.87 o
   1  20   0      224.54      202.63     26.35 o
   2  20   0        0.09       -9.24     19.43 o
   3  20   0        5.52        7.35     21.47 o
   4  20   0        0.39       -1.45     22.11 o
   1  21   0       23.51       53.45     18.90 o
   2  21   0        0.26       -8.44     35.66 o
   3  21   0        6.20        0.52     21.01 o
   0  22   0        0.03        0.00     31.71 o
   1  22   0       16.32       16.90     18.20 o
   2  22   0        0.30      -22.76     22.76 o
 -10   1   1        1.48       -8.01     32.14 o
  -9   1   1        0.34      -13.74     22.84 o
  -8   1   1        5.80       -8.77     26.30 o
  -7   1   1       20.16       12.23     20.67 o
  -6   1   1       13.34       31.82     18.72 o
  -5   1   1       99.69      110.71     19.16 o
  -4   1   1       28.38       37.12     13.53 o
  -3   1   1     1686.83     1754.08     38.20 o
  -2   1   1     8216.28     8275.58     74.02 o
  -1   1   1       81.72       90.47     12.55 o
   0   1   1       54.30       30.63     11.69 o
   1   1   1     1452.82     1446.83     27.27 o
   2   1   1      707.00      710.92     25.54 o
   3   1   1      266.38      249.78     21.43 o
   4   1   1        1.24        3.14     18.72 o
   5   1   1        0.37       -4.00     22.19 o
   6   1   1       44.89       52.92     20.35 o
   7   1   1      177.82      157.57     33.87 o
   8   1   1      185.65      209.84     34.41 o
   9   1   1        4.93        4.00     29.98 o
 -10   2   1       32.80       69.59     24.35 o
  -9   2   1       42.53       36.36     24.89 o
  -8   2   1       10.47       11.80     23.48 o
  -7   2   1       30.59       50.00     20.02 o
  -6   2   1      267.98      248.91     27.81 o
  -5   2   1       97.94       97.40     18.94 o
  -4   2   1       44.59       41.77     15.69 o
  -3   2   1       46.51       33.98     15.48 o
  -2   2   1       16.17        6.06     16.67 o
  -1   2   1      261.54      244.15     15.48 o
   0   2   1    11903.43    11304.31     69.37 o
   1   2   1       33.13        9.20     14.72 o
   2   2   1      353.51      376.72     20.89 o
   3   2   1        9.23       30.30     13.74 o
   4   2   1        0.18        1.62     15.80 o
   5   2   1        0.01       -6.06     21.75 o
   6   2   1        6.73       18.40     20.02 o
   7   2   1      103.49      132.14     30.52 o
   8   2   1       69.64       75.54     29.11 o
   9   2   1       20.13       15.26     24.57 o
  -9   3   1        1.30        0.00     28.35 o
  -8   3   1      103.59       86.90     27.06 o
  -7   3   1        0.27       -4.98     21.75 o
  -6   3   1       19.91       18.61     20.13 o
  -5   3   1      278.65      279.86     26.73 o
  -4   3   1      190.60      193.83     18.94 o
  -3   3   1      120.55      112.98     17.42 o
  -2   3   1    17982.13    17641.29    117.10 o
  -1   3   1      794.32      711.67     22.40 o
   0   3   1      151.76      117.42     15.58 o
   1   3   1     7403.35     7527.55     73.05 o
   2   3   1      759.02      806.26     26.62 o
   3   3   1       21.75       37.01     15.69 o
   4   3   1       81.99       76.62     19.26 o
   5   3   1      261.56      287.12     27.38 o
   6   3   1      273.80      303.89     33.01 o
   7   3   1       56.30       60.17     21.43 o
   8   3   1      156.76      178.68     36.04 o
   9   3   1       29.30      -28.68     37.23 o
  -9   4   1        0.54      -10.61     23.70 o
  -8   4   1        0.12       27.06     17.53 o
  -7   4   1       19.74       10.17     23.81 o
  -6   4   1       19.38       34.85     19.26 o
  -5   4   1      990.38      984.18     41.12 o
  -4   4   1      184.67      177.16     20.13 o
  -3   4   1     2503.83     2497.67     47.73 o
  -2   4   1    11995.99    12230.37    103.57 o
  -1   4   1      754.58      669.79     23.16 o
   0   4   1       52.15       66.12     15.26 o
   1   4   1      357.00      403.56     19.59 o
   2   4   1        0.88      -16.02     16.67 o
   3   4   1      110.98      138.20     18.07 o
   4   4   1      294.62      332.35     26.62 o
   5   4   1       37.06        2.06     24.67 o
   6   4   1      206.12      279.11     28.90 o
   7   4   1       33.33        0.00     30.41 o
   8   4   1       16.79        7.14     26.51 o
   9   4   1        2.64      -28.90     34.85 o
  -9   5   1       11.36       32.25     26.30 o
  -8   5   1        5.53      -26.84     26.84 o
  -7   5   1        0.08       23.38     18.51 o
  -6   5   1        0.16       -4.33     23.59 o
  -5   5   1     1491.55     1453.76     50.43 o
  -4   5   1      321.07      340.79     24.67 o
  -3   5   1     1384.90     1346.72     37.88 o
  -2   5   1      622.54      660.05     25.87 o
  -1   5   1     1569.47     1515.23     33.44 o
   0   5   1       31.14       40.15     15.26 o
   1   5   1     1117.04     1111.23     31.93 o
   2   5   1      503.17      492.95     26.08 o
   3   5   1     1285.28     1392.94     42.75 o
   4   5   1     1080.71     1084.50     42.96 o
   5   5   1       12.55       35.61     18.51 o
   6   5   1       60.13       31.06     25.97 o
   7   5   1       60.90       27.60     28.79 o
   8   5   1        2.79        7.25     29.65 o
   9   5   1        0.06      -25.11     33.98 o
  -9   6   1        0.29       -3.68     30.74 o
  -8   6   1        0.85       -9.42     28.14 o
  -7   6   1        4.23      -16.02     24.35 o
  -6   6   1      108.65       85.82     25.87 o
  -5   6   1      100.96       99.67     20.89 o
  -4   6   1      952.51      919.68     38.31 o
  -3   6   1      508.04      509.95     27.27 o
  -2   6   1      388.27      373.69     23.38 o
  -1   6   1     2385.99     2464.88     44.48 o
   0   6   1      958.10      919.24     29.98 o
   1   6   1       23.56       29.33     14.93 o
   2   6   1      298.82      305.84     22.94 o
   3   6   1     3212.52     3538.02     67.21 o
   4   6   1      886.37      893.27     40.80 o
   5   6   1       39.22       50.32     19.70 o
   6   6   1       45.81       51.95     22.62 o
   7   6   1       26.37       16.45     23.92 o
   8   6   1        7.52       -3.68     34.63 o
   9   6   1        0.74      -25.54     36.15 o
  -9   7   1        0.54      -11.15     28.14 o
  -8   7   1       26.16       60.06     24.35 o
  -7   7   1       25.78      -13.74     28.57 o
  -6   7   1      201.67      179.65     26.73 o
  -5   7   1       58.86       27.92     22.19 o
  -4   7   1       96.46       76.95     18.61 o
  -3   7   1      571.93      601.94     29.98 o
  -2   7   1     1132.07     1118.05     35.50 o
  -1   7   1        0.53       13.42     14.07 o
   0   7   1      197.25      188.52     19.91 o
   1   7   1        5.89       13.64     14.07 o
   2   7   1      585.87      573.26     29.65 o
   3   7   1      276.22      316.44     25.11 o
   4   7   1       12.92      -13.64     21.86 o
   5   7   1       33.91       57.57     20.24 o
   6   7   1       21.19       16.45     25.22 o
   7   7   1       21.96       36.25     22.51 o
   8   7   1        0.14       11.26     28.35 o
  -9   8   1        1.15       20.02     23.38 o
  -8   8   1      155.50      145.67     29.54 o
  -7   8   1        5.03       -4.22     21.86 o
  -6   8   1       54.62       14.50     26.51 o
  -5   8   1      132.83      138.96     22.73 o
  -4   8   1      709.39      734.08     35.82 o
  -3   8   1       50.90       51.95     15.80 o
  -2   8   1       49.03       54.98     17.21 o
  -1   8   1      219.24      200.21     21.10 o
   0   8   1      261.87      251.62     21.32 o
   1   8   1     5415.88     5849.66     78.89 o
   2   8   1       47.31      103.79     16.77 o
   3   8   1        4.45       11.36     16.23 o
   4   8   1       22.40       29.44     19.05 o
   5   8   1       45.67       38.20     21.64 o
   6   8   1        6.27        5.74     21.32 o
   7   8   1       52.84       79.54     30.09 o
   8   8   1        2.66      -15.37     27.16 o
  -9   9   1        3.40       15.58     24.67 o
  -8   9   1        1.65       13.53     29.54 o
  -7   9   1       78.74       90.15     25.76 o
  -6   9   1       51.63       56.82     23.16 o
  -5   9   1      126.98       87.88     21.10 o
  -4   9   1       19.68       18.40     17.75 o
  -3   9   1      302.10      291.66     24.13 o
  -2   9   1      269.47      252.48     22.40 o
  -1   9   1       33.13       20.24     15.91 o
   0   9   1      568.34      610.59     29.65 o
   1   9   1      344.67      347.61     25.32 o
   2   9   1      144.37      162.01     22.73 o
   3   9   1        7.08      -20.89     20.89 o
   4   9   1       54.43       52.38     23.16 o
   5   9   1       55.14       57.14     21.86 o
   6   9   1       91.04      115.15     25.87 o
   7   9   1        1.33      -13.64     30.63 o
   8   9   1        0.24       -7.90     28.46 o
  -9  10   1        6.66      -36.15     36.15 o
  -8  10   1        0.37       49.89     19.48 o
  -7  10   1        2.44       36.47     18.29 o
  -6  10   1       39.18       17.86     24.46 o
  -5  10   1        2.82       -4.55     23.59 o
  -4  10   1      314.97      304.97     29.54 o
  -3  10   1      255.90      241.99     26.30 o
  -2  10   1      570.55      598.26     30.84 o
  -1  10   1        1.68      -19.91     19.91 o
   0  10   1       46.26       66.23     18.18 o
   1  10   1       31.88       67.10     16.13 o
   2  10   1       11.23       27.06     16.56 o
   3  10   1      650.39      627.15     37.34 o
   4  10   1      383.28      355.84     31.28 o
   5  10   1        9.60       36.04     21.86 o
   6  10   1       33.49       48.38     22.19 o
   7  10   1        0.59      -29.22     29.22 o
   8  10   1        4.45       12.23     27.27 o
  -8  11   1        8.61        2.71     23.16 o
  -7  11   1        2.83      -25.32     26.51 o
  -6  11   1       20.42       11.04     24.13 o
  -5  11   1       46.36       78.14     21.43 o
  -4  11   1      197.32      195.34     26.62 o
  -3  11   1      104.12      119.48     20.56 o
  -2  11   1       15.68       10.50     19.70 o
  -1  11   1       90.77      121.97     19.80 o
   0  11   1     1456.18     1494.12     48.27 o
   1  11   1        2.94        1.73     17.53 o
   2  11   1      141.26      119.26     22.62 o
   3  11   1        0.41       -1.52     17.42 o
   4  11   1       48.95       38.64     21.43 o
   5  11   1       15.86       13.96     27.27 o
   6  11   1       23.84      -12.77     31.71 o
   7  11   1       45.80       74.24     30.52 o
   8  11   1       11.88       -4.22     30.52 o
  -8  12   1        5.41      -29.98     32.68 o
  -7  12   1        1.68       -9.96     27.38 o
  -6  12   1        7.43        2.16     21.43 o
  -5  12   1      174.45      223.05     28.79 o
  -4  12   1       43.55       -4.65     29.11 o
  -3  12   1       88.53       60.71     23.05 o
  -2  12   1      477.93      489.71     34.96 o
  -1  12   1      385.92      382.03     29.76 o
   0  12   1       60.84       20.56     20.89 o
   1  12   1        6.67        0.00     19.70 o
   2  12   1       78.79       92.86     19.80 o
   3  12   1       40.61       43.61     23.38 o
   4  12   1        3.20        2.60     24.03 o
   5  12   1       53.39       50.86     22.84 o
   6  12   1       57.48      133.11     26.73 o
   7  12   1       15.22       31.38     28.68 o
  -8  13   1        1.17      -33.55     33.55 o
  -7  13   1        0.12      -17.21     28.25 o
  -6  13   1        0.05       13.74     22.40 o
  -5  13   1      193.38      207.79     30.30 o
  -4  13   1       10.24       12.34     23.16 o
  -3  13   1       27.12       33.55     19.48 o
  -2  13   1       13.66       12.55     23.92 o
  -1  13   1      144.35      149.89     22.19 o
   0  13   1        5.60      -23.70     23.70 o
   1  13   1       74.00       72.73     23.59 o
   2  13   1      123.03      135.06     24.46 o
   3  13   1      276.81      312.76     32.03 o
   4  13   1        9.22      -13.85     27.27 o
   5  13   1        2.70       23.27     22.62 o
   6  13   1        9.11        7.03     28.90 o
   7  13   1       10.85        0.00     25.22 o
  -8  14   1        5.30      -32.14     32.14 o
  -7  14   1        0.01       24.35     23.38 o
  -6  14   1        5.45      -16.02     23.81 o
  -5  14   1       85.83       17.32     26.41 o
  -4  14   1      356.00      358.43     32.14 o
  -3  14   1       41.35       68.72     21.86 o
  -2  14   1        0.83      -13.53     27.16 o
  -1  14   1        1.17        4.33     22.19 o
   0  14   1        2.39       15.26     23.38 o
   1  14   1      330.32      317.85     33.12 o
   2  14   1        2.39      -18.94     25.76 o
   3  14   1      105.73       96.32     27.60 o
   4  14   1       85.11       79.44     27.60 o
   5  14   1        7.04       44.26     20.89 o
   6  14   1       81.99       79.76     31.49 o
   7  14   1        7.00       30.95     26.95 o
  -7  15   1        1.86        2.81     22.08 o
  -6  15   1        3.30       10.17     21.21 o
  -5  15   1       63.68       38.85     24.35 o
  -4  15   1       34.61       39.93     22.51 o
  -3  15   1       34.73      -18.18     32.90 o
  -2  15   1      205.11      227.27     29.33 o
  -1  15   1      120.75      109.85     26.19 o
   0  15   1        6.42       -9.52     26.84 o
   1  15   1       27.94        7.25     26.95 o
   2  15   1       64.55       72.83     22.19 o
   3  15   1       69.97       70.02     28.35 o
   4  15   1      113.82      100.86     29.44 o
   5  15   1        2.43        3.46     28.25 o
   6  15   1       26.66      -11.58     31.93 o
  -7  16   1        0.13       11.80     34.20 o
  -6  16   1       22.08       14.29     31.06 o
  -5  16   1       13.58       26.62     23.59 o
  -4  16   1        8.01      -26.51     26.51 o
  -3  16   1        0.68        5.52     22.94 o
  -2  16   1      198.74      217.42     28.35 o
  -1  16   1      179.80      120.78     31.71 o
   0  16   1       11.50       10.28     29.98 o
   1  16   1       72.42      108.22     24.67 o
   2  16   1      362.13      304.97     38.64 o
   3  16   1      116.30       92.53     27.49 o
   4  16   1        1.46        3.35     33.66 o
   5  16   1      102.41       76.62     31.93 o
   6  16   1       18.12       48.38     29.33 o
  -6  17   1        6.21       -7.47     31.38 o
  -5  17   1        0.58       13.64     26.08 o
  -4  17   1       24.96       42.96     24.78 o
  -3  17   1        1.21      -32.03     32.03 o
  -2  17   1      121.38       76.62     29.44 o
  -1  17   1       84.52       66.23     25.00 o
   0  17   1       14.55      -33.01     33.01 o
   1  17   1       27.09       16.99     32.47 o
   2  17   1       90.17      112.77     27.38 o
   3  17   1        7.17      -27.16     27.16 o
   4  17   1        0.02        0.00     31.17 o
   5  17   1       18.55        0.00     33.98 o
   6  17   1       33.58       25.43     31.38 o
  -6  18   1        0.27       26.62     24.57 o
  -5  18   1        7.38      -18.07     28.35 o
  -4  18   1        2.26       30.52     24.13 o
  -3  18   1        6.98       21.54     24.46 o
  -2  18   1       24.27       32.03     24.57 o
  -1  18   1      184.23      195.99     31.71 o
   0  18   1      261.44      255.19     33.77 o
   1  18   1        5.34       36.47     19.91 o
   2  18   1       22.32        6.28     30.30 o
   3  18   1        8.56      -30.09     31.17 o
   4  18   1        4.11       33.66     24.78 o
   5  18   1        2.65      -24.35     34.41 o
  -5  19   1        0.01      -15.37     27.16 o
  -4  19   1        0.02        0.00     30.63 o
  -3  19   1        7.19      -30.30     30.30 o
  -2  19   1       13.86      -16.34     31.17 o
  -1  19   1       17.83       26.30     24.78 o
   0  19   1       30.01       43.29     26.95 o
   1  19   1       67.99       87.99     31.17 o
   2  19   1        3.00       43.07     21.32 o
   3  19   1        1.11        0.00     30.19 o
   4  19   1        3.57       20.78     27.38 o
   5  19   1        0.03      -30.63     30.63 o
  -4  20   1        2.80       11.47     20.67 o
  -3  20   1        8.68        3.68     26.95 o
  -2  20   1       45.07       49.78     30.84 o
  -1  20   1       26.96        0.00     29.44 o
   0  20   1        8.80       13.74     32.25 o
   1  20   1       10.98       13.96     31.60 o
   2  20   1       27.47       -7.25     37.12 o
   3  20   1        0.12       -5.74     28.46 o
   4  20   1        8.49       18.94     26.73 o
  -4  21   1        0.13        8.12     30.41 o
  -3  21   1        7.92      -19.37     34.41 o
  -2  21   1        1.88       -3.68     30.09 o
  -1  21   1        6.84       14.61     31.93 o
   0  21   1        9.57       14.72     32.03 o
   1  21   1        0.20       19.59     23.92 o
   2  21   1        0.66       15.37     30.74 o
   3  21   1        9.37       15.15     26.51 o
  -2  22   1        0.01        4.00     31.06 o
  -1  22   1        1.78        7.79     32.25 o
   0  22   1        0.36        3.90     23.92 o
   1  22   1       12.25       -8.01     36.04 o
   2  22   1        0.01      -33.01     33.01 o
 -10   0   2        0.13      -28.79     28.79 o
  -9   0   2       15.81       52.49     21.64 o
  -8   0   2       38.10       65.69     20.89 o
  -7   0   2      583.68      597.50     40.58 o
  -6   0   2       60.11       57.25     18.83 o
  -5   0   2        5.31       11.90     14.72 o
  -4   0   2       14.70       -6.28     16.67 o
  -3   0   2     2768.30     2703.19     46.75 o
  -2   0   2     4254.43     4362.14     50.54 o
  -1   0   2       16.00       19.37     13.64 o
   0   0   2       28.94        3.57     16.45 o
   1   0   2     1426.99     1439.69     32.68 o
   2   0   2       70.11       86.69     15.80 o
   3   0   2      315.80      294.69     24.24 o
   4   0   2       82.91       74.13     18.40 o
   5   0   2      125.12       94.26     24.78 o
   6   0   2       38.15       57.79     18.18 o
   7   0   2      870.22      802.47     52.38 o
   8   0   2      212.14      144.59     40.15 o
 -10   1   2       25.18       52.60     27.71 o
  -9   1   2        0.72      -27.92     27.92 o
  -8   1   2        4.46       21.21     19.91 o
  -7   1   2       87.40       89.18     23.70 o
  -6   1   2       40.44       44.15     18.07 o
  -5   1   2      192.14      195.67     21.97 o
  -4   1   2      282.65      294.04     21.97 o
  -3   1   2       28.05       34.74     15.69 o
  -2   1   2    24840.64    23881.31    133.76 o
  -1   1   2      272.34      229.87     16.77 o
   0   1   2        6.27      -17.21     17.21 o
   1   1   2      418.03      397.29     21.21 o
   2   1   2       38.83       -8.44     19.70 o
   3   1   2      493.97      529.97     27.60 o
   4   1   2      642.70      675.20     36.69 o
   5   1   2       22.38      -11.04     26.62 o
   6   1   2       42.04       33.98     24.35 o
   7   1   2       69.97       33.22     26.84 o
   8   1   2      196.58      164.28     38.53 o
 -10   2   2        0.55        5.84     24.13 o
  -8   2   2        0.07       36.36     17.21 o
  -7   2   2        3.42       37.77     15.58 o
  -6   2   2       21.00       -4.00     23.70 o
  -5   2   2       14.94       30.19     15.15 o
  -4   2   2       73.61       61.04     16.99 o
  -3   2   2       51.22       62.01     15.80 o
  -2   2   2    19487.98    18776.98    122.29 o
  -1   2   2      769.73      685.59     23.48 o
   0   2   2     1078.77     1116.97     27.38 o
   1   2   2     1141.36     1094.89     30.84 o
   2   2   2     1013.12     1115.78     33.55 o
   3   2   2      886.75      897.38     36.36 o
   4   2   2        6.95      -21.00     21.00 o
   5   2   2      342.58      313.20     31.82 o
   6   2   2        0.10       13.42     20.56 o
   7   2   2       24.84       88.31     18.61 o
   8   2   2        8.31       18.61     30.09 o
 -10   3   2        5.56       19.70     30.30 o
  -9   3   2        0.04      -13.53     25.32 o
  -8   3   2        7.88       11.47     23.05 o
  -7   3   2       30.90        2.38     24.67 o
  -6   3   2       40.77       25.76     18.51 o
  -5   3   2      865.97      868.81     37.99 o
  -4   3   2     1457.44     1499.54     42.75 o
  -3   3   2        9.41        1.08     16.88 o
  -2   3   2     5098.61     5228.89     59.52 o
  -1   3   2     3191.42     2953.08     42.53 o
   0   3   2       65.45       46.10     16.34 o
   1   3   2     2897.89     3138.14     48.70 o
   2   3   2      125.26      141.99     18.07 o
   3   3   2       11.05        7.25     16.13 o
   4   3   2      612.57      559.51     35.06 o
   5   3   2        5.06      -24.35     24.35 o
   6   3   2       24.19       16.34     27.38 o
   7   3   2      266.43      248.15     36.47 o
   8   3   2       40.25       18.83     30.30 o
 -10   4   2        0.46      -28.46     28.46 o
  -9   4   2       20.38       48.81     21.97 o
  -8   4   2        0.00      -17.53     25.76 o
  -7   4   2       13.54       -9.85     24.46 o
  -6   4   2        0.16       -2.06     18.07 o
  -5   4   2        9.20        8.98     15.37 o
  -4   4   2      433.25      396.74     25.00 o
  -3   4   2      574.65      590.68     27.06 o
  -2   4   2      808.01      793.27     27.27 o
  -1   4   2     2453.62     2216.84     40.15 o
   0   4   2      762.73      719.36     26.62 o
   1   4   2      124.24      107.14     17.42 o
   2   4   2       52.21       55.19     17.64 o
   3   4   2       51.93       45.02     18.18 o
   4   4   2        0.16      -22.84     22.84 o
   5   4   2       16.54       13.85     22.73 o
   6   4   2       20.44       13.85     23.27 o
   7   4   2        4.30        6.49     28.03 o
   8   4   2        0.28      -32.25     32.25 o
 -10   5   2        8.34      -30.41     30.41 o
  -9   5   2        0.02      -13.85     23.05 o
  -8   5   2       14.05      -11.90     25.65 o
  -7   5   2       33.45       64.39     19.48 o
  -6   5   2       17.58       25.43     18.18 o
  -5   5   2       23.33       47.62     17.75 o
  -4   5   2      172.28      181.27     21.10 o
  -3   5   2        2.69       -1.19     17.86 o
  -2   5   2      533.68      514.06     24.57 o
  -1   5   2     2714.24     2638.69     45.89 o
   0   5   2     2097.32     2023.33     41.23 o
   1   5   2      432.14      440.58     23.70 o
   2   5   2     1311.07     1360.69     40.15 o
   3   5   2      122.04      107.25     18.51 o
   4   5   2       14.92        0.00     23.81 o
   5   5   2      404.20      361.90     33.22 o
   6   5   2       70.69       63.42     23.16 o
   7   5   2       21.45       29.76     21.97 o
   8   5   2        3.35       34.74     27.49 o
  -9   6   2        5.14        3.57     29.00 o
  -8   6   2        1.93      -18.29     23.59 o
  -7   6   2       48.98       52.49     21.00 o
  -6   6   2       21.74       54.33     17.32 o
  -5   6   2       44.86       64.93     17.53 o
  -4   6   2      915.92      998.25     37.23 o
  -3   6   2      169.09      175.32     19.37 o
  -2   6   2       58.64       59.41     15.58 o
  -1   6   2      632.24      555.72     26.08 o
   0   6   2      426.13      426.72     24.13 o
   1   6   2      286.90      288.74     23.16 o
   2   6   2      586.15      539.06     28.90 o
   3   6   2       94.42       93.07     19.80 o
   4   6   2      467.98      493.50     36.80 o
   5   6   2        9.42       23.92     19.16 o
   6   6   2      118.16       99.67     26.41 o
   7   6   2        2.40      -13.53     25.32 o
   8   6   2       21.57       -7.90     24.89 o
  -9   7   2        7.85       46.10     19.70 o
  -8   7   2       44.77       15.58     31.28 o
  -7   7   2        7.79       50.11     17.10 o
  -6   7   2       13.46        9.09     20.67 o
  -5   7   2       40.57       34.74     19.48 o
  -4   7   2      174.86      171.97     20.56 o
  -3   7   2      104.21      110.82     16.88 o
  -2   7   2     1168.83     1137.21     37.01 o
  -1   7   2       91.72       69.91     16.67 o
   0   7   2       43.77       32.68     15.80 o
   1   7   2      779.89      825.42     32.03 o
   2   7   2      608.57      675.42     32.25 o
   3   7   2        1.89       25.00     13.31 o
   4   7   2      153.48      187.44     25.43 o
   5   7   2       20.98       11.47     19.26 o
   6   7   2       64.39       58.01     25.22 o
   7   7   2        0.20       33.77     20.24 o
   8   7   2        0.05        0.00     29.44 o
  -9   8   2        4.37      -30.52     30.52 o
  -8   8   2        6.13       -9.63     27.71 o
  -7   8   2       74.71       11.04     28.46 o
  -6   8   2        2.70        0.00     23.27 o
  -5   8   2      363.01      393.07     31.17 o
  -4   8   2      192.02      175.43     21.00 o
  -3   8   2      283.10      279.54     24.57 o
  -2   8   2     1444.50     1522.48     44.05 o
  -1   8   2      100.34      121.53     18.61 o
   0   8   2      555.75      565.03     28.68 o
   1   8   2      801.88      813.29     35.50 o
   2   8   2      125.29      144.59     19.59 o
   3   8   2       27.92       25.11     20.24 o
   4   8   2       35.96        0.00     25.32 o
   5   8   2      105.98       85.06     26.19 o
   6   8   2       12.54        0.00     22.51 o
   7   8   2        6.57       13.31     22.51 o
   8   8   2        5.72       49.13     22.19 o
  -9   9   2        1.84       -7.58     28.90 o
  -8   9   2        0.03        3.35     24.46 o
  -7   9   2        6.48        5.74     25.65 o
  -6   9   2        2.80        0.00     21.32 o
  -5   9   2       10.94      -24.03     24.03 o
  -4   9   2        1.56      -20.02     20.02 o
  -3   9   2       33.74       52.16     15.80 o
  -2   9   2       20.38       36.04     15.15 o
  -1   9   2      421.53      467.31     27.49 o
   0   9   2       27.14       14.18     16.99 o
   1   9   2      189.17      183.11     22.29 o
   2   9   2      136.16      148.16     21.10 o
   3   9   2      104.98      109.74     21.00 o
   4   9   2      245.94      233.33     28.90 o
   5   9   2        1.81       16.45     26.95 o
   6   9   2       15.81       40.48     17.32 o
   7   9   2       10.32       52.16     22.51 o
   8   9   2        0.37      -34.63     34.63 o
  -9  10   2        3.92       32.25     25.76 o
  -8  10   2       92.15      130.62     26.95 o
  -7  10   2        0.03       11.90     25.97 o
  -6  10   2      154.58      173.16     28.14 o
  -5  10   2       12.66       45.89     19.26 o
  -4  10   2       66.31       79.87     19.16 o
  -3  10   2      331.33      343.07     26.84 o
  -2  10   2        6.32       -9.85     17.10 o
  -1  10   2      421.07      436.68     28.90 o
   0  10   2      347.59      339.39     26.84 o
   1  10   2      891.42      896.09     40.26 o
   2  10   2      263.88      244.04     24.78 o
   3  10   2      268.61      276.40     30.95 o
   4  10   2      289.59      315.25     33.77 o
   5  10   2      122.21      122.62     27.60 o
   6  10   2        0.94        0.00     27.92 o
   7  10   2       17.77      -11.36     28.46 o
  -9  11   2        3.30      -30.09     30.09 o
  -8  11   2        3.83       74.24     22.19 o
  -7  11   2       43.28       20.89     21.64 o
  -6  11   2      194.91      204.00     30.63 o
  -5  11   2       99.50      138.42     25.65 o
  -4  11   2       25.35       21.00     18.18 o
  -3  11   2        5.54       32.03     18.07 o
  -2  11   2       54.09       94.48     16.13 o
  -1  11   2       27.77       58.55     17.32 o
   0  11   2      803.24      853.23     38.09 o
   1  11   2      199.88      168.07     22.84 o
   2  11   2       38.00       72.51     18.18 o
   3  11   2       30.45       38.74     20.56 o
   4  11   2       36.10       51.51     23.48 o
   5  11   2       46.99       12.01     33.44 o
   6  11   2       17.09        6.82     30.63 o
   7  11   2        5.83        3.90     31.93 o
  -8  12   2        1.06      -33.22     33.22 o
  -7  12   2       17.04       19.37     22.51 o
  -6  12   2        7.11      -30.74     30.74 o
  -5  12   2       70.59       76.19     26.19 o
  -4  12   2      299.45      308.33     32.36 o
  -3  12   2      281.92      273.37     26.95 o
  -2  12   2       56.68       50.00     20.89 o
  -1  12   2        1.40      -22.84     22.84 o
   0  12   2      146.91      167.42     23.81 o
   1  12   2      224.14      245.88     26.95 o
   2  12   2        0.51       10.82     21.75 o
   3  12   2       28.27       32.36     22.40 o
   4  12   2        0.19      -13.96     23.81 o
   5  12   2        7.01       40.15     21.54 o
   6  12   2       16.89       16.02     23.59 o
   7  12   2        0.18       -4.00     29.44 o
  -8  13   2        2.61       -3.79     27.71 o
  -7  13   2       16.50       40.58     26.84 o
  -6  13   2       85.81       74.46     23.81 o
  -5  13   2      157.64      165.47     31.49 o
  -4  13   2      717.84      738.30     45.99 o
  -3  13   2        0.20      -24.57     24.57 o
  -2  13   2      281.36      304.65     27.27 o
  -1  13   2       20.71       46.43     16.13 o
   0  13   2       98.18      128.79     21.32 o
   1  13   2       60.12        0.00     27.16 o
   2  13   2        0.09      -18.61     24.67 o
   3  13   2       42.48       19.16     23.70 o
   4  13   2      530.72      462.98     39.07 o
   5  13   2       31.04       59.52     25.76 o
   6  13   2       71.84      105.95     28.46 o
   7  13   2        2.81      -29.33     35.28 o
  -8  14   2        0.91       23.81     25.54 o
  -7  14   2        2.68       -7.03     26.95 o
  -6  14   2       56.15       54.65     25.22 o
  -5  14   2       23.88       42.75     21.21 o
  -4  14   2      187.04      202.59     29.76 o
  -3  14   2       74.37       65.58     22.29 o
  -2  14   2      142.55      107.03     26.19 o
  -1  14   2       12.72      -13.42     22.62 o
   0  14   2       48.85       73.27     24.78 o
   1  14   2       33.42       49.46     22.73 o
   2  14   2       42.27       91.99     23.48 o
   3  14   2       33.01      -31.28     31.28 o
   4  14   2        0.91      -23.92     28.14 o
   5  14   2      119.61       75.54     30.52 o
   6  14   2        5.43       40.80     27.92 o
  -7  15   2        8.84       -7.36     30.95 o
  -6  15   2       10.93        3.35     26.08 o
  -5  15   2        1.52        6.82     20.45 o
  -4  15   2        7.88       16.77     25.65 o
  -3  15   2       71.53       76.30     24.67 o
  -2  15   2      112.72      111.79     24.13 o
  -1  15   2       14.46       -4.87     25.65 o
   0  15   2       24.53       90.37     21.75 o
   1  15   2       53.08       32.36     25.43 o
   2  15   2        0.01      -18.83     23.59 o
   3  15   2      178.69      175.97     28.90 o
   4  15   2       69.55       33.22     28.14 o
   5  15   2        7.78       38.31     23.59 o
   6  15   2       12.02        0.00     35.82 o
  -7  16   2        0.65       11.69     34.96 o
  -6  16   2        3.09       -7.03     26.73 o
  -5  16   2       22.80       -9.63     32.90 o
  -4  16   2        3.97       -3.03     26.19 o
  -3  16   2       56.05       39.83     25.32 o
  -2  16   2       22.75       -8.01     28.90 o
  -1  16   2       86.21      104.11     26.30 o
   0  16   2      138.77      111.36     29.76 o
   1  16   2        6.43        2.71     28.46 o
   2  16   2       33.27       34.52     23.38 o
   3  16   2        0.00        9.20     26.73 o
   4  16   2       39.37       70.45     25.11 o
   5  16   2        1.21       11.47     29.00 o
   6  16   2       22.34       31.82     28.79 o
  -6  17   2        0.25       33.33     27.16 o
  -5  17   2        5.86       25.54     19.37 o
  -4  17   2       10.46       50.11     21.43 o
  -3  17   2       77.58       42.75     31.71 o
  -2  17   2       64.86      112.12     25.65 o
  -1  17   2        4.11      -16.88     28.46 o
   0  17   2      292.72      276.18     35.71 o
   1  17   2       58.52       87.99     26.73 o
   2  17   2       14.06       66.88     22.51 o
   3  17   2        0.07       44.26     24.89 o
   4  17   2       40.44       31.93     29.87 o
   5  17   2        5.88       18.18     25.76 o
  -6  18   2        1.59        7.79     32.14 o
  -5  18   2        3.59       16.23     26.41 o
  -4  18   2       16.92      -23.70     31.93 o
  -3  18   2       40.39       21.64     27.92 o
  -2  18   2        3.31      -18.51     29.22 o
  -1  18   2       82.12       79.54     27.16 o
   0  18   2       16.21       39.07     20.13 o
   1  18   2       81.59      101.30     25.97 o
   2  18   2       13.14        6.60     27.06 o
   3  18   2        3.98      -29.00     29.00 o
   4  18   2        8.08      -32.47     32.47 o
   5  18   2       11.25        0.00     31.28 o
  -5  19   2        1.72      -19.05     31.17 o
  -4  19   2        0.92        7.25     26.95 o
  -3  19   2        8.48       28.25     22.51 o
  -2  19   2       52.19       66.88     26.08 o
  -1  19   2      107.03      136.47     29.44 o
   0  19   2       54.39       41.88     24.78 o
   1  19   2       35.50       32.79     25.54 o
   2  19   2        0.44      -35.06     35.06 o
   3  19   2       11.94        7.36     33.12 o
   4  19   2        8.85      -11.90     33.01 o
  -5  20   2        0.37       16.13     33.77 o
  -4  20   2        4.20       31.60     23.16 o
  -3  20   2        1.06       -7.25     24.78 o
  -2  20   2        3.22      -37.01     37.01 o
  -1  20   2       44.05       75.65     26.95 o
   0  20   2        1.64       15.80     23.27 o
   1  20   2        1.31       26.95     25.32 o
   2  20   2       12.95      -33.55     33.55 o
   3  20   2        7.14        5.84     28.25 o
  -4  21   2        0.00       16.23     29.33 o
  -3  21   2        1.78      -26.62     26.62 o
  -2  21   2       34.85       50.86     31.71 o
  -1  21   2       28.42       47.40     24.46 o
   0  21   2        0.02      -37.01     37.01 o
   1  21   2        4.78      -11.47     35.71 o
   2  21   2       11.60       29.76     29.76 o
  -2  22   2       19.20        8.01     31.60 o
  -1  22   2        5.89      -15.80     32.68 o
   0  22   2        0.25      -33.55     33.55 o
   1  22   2        1.06      -36.25     36.25 o
 -10   1   3        5.14       11.47     27.27 o
  -9   1   3        8.44       41.88     18.94 o
  -8   1   3       43.65       29.33     24.78 o
  -7   1   3        3.81       30.09     17.86 o
  -6   1   3       21.47       31.06     18.29 o
  -5   1   3        8.69       39.07     14.18 o
  -4   1   3       11.47       22.08     15.48 o
  -3   1   3      450.47      460.92     24.57 o
  -2   1   3      594.79      510.38     24.57 o
  -1   1   3      994.96      909.40     28.68 o
   0   1   3      774.08      742.41     27.16 o
   1   1   3       72.78       79.22     17.10 o
   2   1   3      156.17      175.65     18.61 o
   3   1   3      587.87      622.17     33.98 o
   4   1   3        4.61      -12.01     20.13 o
   5   1   3      410.90      395.55     35.50 o
   6   1   3       57.26       59.74     23.27 o
   7   1   3        2.68      -24.24     29.11 o
   8   1   3       21.12       20.13     32.47 o
 -10   2   3        0.27      -33.22     33.22 o
  -9   2   3        2.47       12.34     21.75 o
  -8   2   3       14.69      -14.07     26.84 o
  -7   2   3      475.85      478.67     37.01 o
  -6   2   3       38.61       31.38     19.16 o
  -5   2   3       91.29       79.11     19.80 o
  -4   2   3     2558.57     2616.07     55.84 o
  -3   2   3      196.19      190.15     19.48 o
  -2   2   3      124.32      122.18     17.64 o
  -1   2   3      399.94      381.38     21.43 o
   0   2   3      663.03      640.90     25.54 o
   1   2   3       46.99       66.23     14.50 o
   2   2   3     2170.79     2309.69     53.03 o
   3   2   3      497.36      568.28     29.65 o
   4   2   3        0.89       10.06     16.99 o
   5   2   3      390.09      443.93     36.04 o
   6   2   3      724.77      671.96     50.97 o
   7   2   3        1.46      -17.42     29.76 o
   8   2   3        0.00        4.00     24.57 o
 -10   3   3        0.00      -27.06     29.65 o
  -9   3   3       10.87       -6.71     30.19 o
  -8   3   3        0.01      -23.59     23.59 o
  -7   3   3      110.31       95.89     24.24 o
  -6   3   3      183.94      192.96     25.54 o
  -5   3   3       97.91      118.83     19.05 o
  -4   3   3      214.91      203.24     22.84 o
  -3   3   3      310.90      296.86     22.84 o
  -2   3   3       66.17       54.00     16.02 o
  -1   3   3     1853.19     1568.80     36.80 o
   0   3   3        6.81      -15.04     16.45 o
   1   3   3      802.05      899.44     32.79 o
   2   3   3     1599.32     1744.12     47.08 o
   3   3   3      223.60      210.71     24.57 o
   4   3   3       77.29       62.99     21.21 o
   5   3   3      113.22      114.39     26.41 o
   6   3   3      694.67      724.12     47.29 o
   7   3   3        0.23      -10.50     26.51 o
   8   3   3        0.16        4.11     30.19 o
 -10   4   3        0.13       38.09     20.45 o
  -9   4   3        6.02      -30.30     30.30 o
  -8   4   3       12.30       30.30     20.78 o
  -7   4   3        7.82      -25.54     25.54 o
  -6   4   3       48.46       54.44     21.86 o
  -5   4   3      254.35      261.68     24.57 o
  -4   4   3      128.75      146.75     20.45 o
  -3   4   3      518.18      514.06     26.19 o
  -2   4   3     2376.25     2432.85     47.51 o
  -1   4   3      795.81      733.43     28.35 o
   0   4   3      429.80      440.36     23.70 o
   1   4   3      154.20      174.56     19.37 o
   2   4   3     1324.54     1447.70     44.59 o
   3   4   3       77.35       88.20     17.96 o
   4   4   3      178.51      119.48     26.30 o
   5   4   3       18.55       42.64     21.10 o
   6   4   3        1.21        0.00     24.67 o
   7   4   3       35.89        0.00     28.90 o
   8   4   3        0.35       33.98     22.51 o
 -10   5   3       13.06       62.34     24.67 o
  -9   5   3        0.28       -3.46     26.30 o
  -8   5   3        6.82        8.87     24.46 o
  -7   5   3       28.45      -12.55     24.78 o
  -6   5   3        1.18       -6.39     20.56 o
  -5   5   3      102.03       93.07     20.02 o
  -4   5   3     4203.73     4425.34     75.32 o
  -3   5   3      335.72      335.38     25.11 o
  -2   5   3        0.94      -13.96     17.75 o
  -1   5   3     7043.65     6981.24     79.33 o
   0   5   3      206.47      192.20     21.32 o
   1   5   3     2411.39     2626.78     55.41 o
   2   5   3      113.85      107.03     20.67 o
   3   5   3      193.59      173.26     23.92 o
   4   5   3      229.31      211.79     29.33 o
   5   5   3      112.35       77.38     27.71 o
   6   5   3       91.91       12.45     32.79 o
   7   5   3       35.40       -3.57     32.90 o
   8   5   3       43.39       50.00     29.33 o
 -10   6   3        2.00        0.00     35.50 o
  -9   6   3        1.42       10.50     24.89 o
  -8   6   3        0.31      -21.00     26.41 o
  -7   6   3       20.48       10.28     21.54 o
  -6   6   3       14.22        6.60     19.80 o
  -5   6   3        1.19        1.84     19.59 o
  -4   6   3     2188.16     2284.91     57.36 o
  -3   6   3     2080.32     1981.02     49.78 o
  -2   6   3       72.91       61.36     16.34 o
  -1   6   3       99.75      108.76     18.40 o
   0   6   3      159.95      168.07     19.48 o
   1   6   3      205.58      213.96     21.54 o
   2   6   3       29.19       20.67     15.37 o
   3   6   3      177.69      234.74     24.03 o
   4   6   3       96.60      110.28     22.08 o
   5   6   3      546.91      515.79     40.26 o
   6   6   3      200.06      237.66     31.17 o
   7   6   3       10.90       49.57     25.22 o
   8   6   3        1.94       44.48     28.46 o
  -9   7   3        1.21       26.73     25.87 o
  -8   7   3        1.87       -6.17     22.19 o
  -7   7   3        5.67      -26.95     26.95 o
  -6   7   3       32.34       36.04     21.97 o
  -5   7   3      324.60      319.58     28.68 o
  -4   7   3      650.74      697.06     35.61 o
  -3   7   3      351.11      355.30     26.62 o
  -2   7   3       17.06       61.69     14.93 o
  -1   7   3      796.15      875.74     32.79 o
   0   7   3       15.19       21.75     16.34 o
   1   7   3      127.72      152.92     18.29 o
   2   7   3       96.76       66.99     18.29 o
   3   7   3      117.67      108.76     23.38 o
   4   7   3      575.60      598.36     40.58 o
   5   7   3      474.78      479.21     40.91 o
   6   7   3       19.01       43.83     24.57 o
   7   7   3       12.71      -33.77     36.25 o
  -9   8   3        4.99       43.72     23.81 o
  -8   8   3       17.19       16.67     23.38 o
  -7   8   3       24.75       41.23     24.35 o
  -6   8   3       91.06       87.44     24.78 o
  -5   8   3      263.34      242.96     28.90 o
  -4   8   3      148.11      140.47     23.16 o
  -3   8   3       34.21       40.04     17.21 o
  -2   8   3       29.44       35.82     18.40 o
  -1   8   3      430.00      441.55     27.49 o
   0   8   3     1315.83     1259.93     43.94 o
   1   8   3     1602.61     1743.58     51.84 o
   2   8   3      130.03      135.60     21.86 o
   3   8   3       27.33       39.18     21.10 o
   4   8   3      157.40      164.39     28.03 o
   5   8   3        4.26       43.51     20.13 o
   6   8   3        0.58      -31.71     31.71 o
   7   8   3        9.75       63.42     19.59 o
  -9   9   3        0.59       16.88     22.84 o
  -8   9   3        2.30       22.08     22.84 o
  -7   9   3       34.42        2.81     21.10 o
  -6   9   3      197.28      188.20     31.28 o
  -5   9   3      195.32      200.54     24.78 o
  -4   9   3      340.51      331.27     28.25 o
  -3   9   3      162.64      181.81     23.38 o
  -2   9   3       54.35       62.01     15.58 o
  -1   9   3       25.78       22.51     15.91 o
   0   9   3       98.23       80.84     19.70 o
   1   9   3       13.64       19.70     15.58 o
   2   9   3        8.78       11.69     18.29 o
   3   9   3       13.82       11.04     21.43 o
   4   9   3      206.30      205.73     28.57 o
   5   9   3      118.45      135.28     30.30 o
   6   9   3       54.58       72.40     26.62 o
   7   9   3       15.43        3.90     35.06 o
  -9  10   3        2.40       40.48     19.16 o
  -8  10   3       44.34       30.41     27.06 o
  -7  10   3       17.16       24.46     23.59 o
  -6  10   3      117.08      161.90     25.65 o
  -5  10   3       29.41        4.55     24.03 o
  -4  10   3       60.49       26.30     19.70 o
  -3  10   3        5.48        1.84     18.51 o
  -2  10   3        1.29      -15.80     20.02 o
  -1  10   3       44.52       55.52     17.32 o
   0  10   3        1.66      -14.18     21.54 o
   1  10   3      110.77       83.55     22.73 o
   2  10   3      146.46      143.18     24.46 o
   3  10   3       21.71        6.93     17.96 o
   4  10   3        0.65      -25.32     25.32 o
   5  10   3        4.06       21.10     23.38 o
   6  10   3        2.32       18.72     25.54 o
   7  10   3        0.03      -20.35     26.62 o
  -9  11   3        1.44        7.90     32.79 o
  -8  11   3       30.28       10.50     32.68 o
  -7  11   3      124.58       83.33     29.98 o
  -6  11   3       27.86       34.74     23.38 o
  -5  11   3       13.58        4.87     25.43 o
  -4  11   3       95.44      138.85     20.67 o
  -3  11   3        0.00       -2.06     20.35 o
  -2  11   3        0.06      -22.08     22.08 o
  -1  11   3       83.50       74.35     21.43 o
   0  11   3      173.82      184.52     24.03 o
   1  11   3       94.66       86.90     20.35 o
   2  11   3      126.30      104.65     24.89 o
   3  11   3      332.98      320.99     37.01 o
   4  11   3       80.49       80.84     28.03 o
   5  11   3       19.15       26.84     22.29 o
   6  11   3        7.03      -25.87     31.17 o
   7  11   3        5.78       25.11     25.97 o
  -8  12   3        0.06        3.68     28.35 o
  -7  12   3       57.80       62.77     29.22 o
  -6  12   3       95.01       53.79     26.41 o
  -5  12   3       22.82       -2.60     28.03 o
  -4  12   3       39.96       52.92     20.24 o
  -3  12   3       49.18       76.62     22.51 o
  -2  12   3        0.00        2.06     19.70 o
  -1  12   3      104.92       92.75     23.59 o
   0  12   3        1.71       17.21     19.37 o
   1  12   3       16.34       18.07     17.86 o
   2  12   3      210.14      175.54     28.35 o
   3  12   3       21.20        7.79     27.38 o
   4  12   3        0.06        5.84     23.92 o
   5  12   3        0.20      -23.81     30.95 o
   6  12   3       26.12       25.87     23.92 o
  -8  13   3        1.85      -15.15     29.76 o
  -7  13   3        8.68       13.42     25.65 o
  -6  13   3       46.66       15.80     26.08 o
  -5  13   3      123.10      116.23     27.16 o
  -4  13   3      116.85      165.47     25.11 o
  -3  13   3      102.16       66.56     22.40 o
  -2  13   3       63.44       35.06     22.19 o
  -1  13   3       15.27       19.70     19.70 o
   0  13   3       26.89       52.16     19.80 o
   1  13   3       63.48       65.26     22.51 o
   2  13   3      358.24      342.42     36.25 o
   3  13   3      348.05      337.22     35.50 o
   4  13   3      222.88      194.80     31.38 o
   5  13   3       37.04       32.03     23.59 o
   6  13   3        1.89       -8.01     34.74 o
  -8  14   3        1.40      -11.80     29.65 o
  -7  14   3        1.82      -21.10     28.57 o
  -6  14   3        9.00        9.52     27.49 o
  -5  14   3        1.50       25.97     17.53 o
  -4  14   3       96.06       98.27     26.08 o
  -3  14   3      306.41      274.24     28.90 o
  -2  14   3       60.12       64.83     22.94 o
  -1  14   3        0.15       -2.38     25.76 o
   0  14   3       18.52       12.12     25.00 o
   1  14   3      247.02      221.21     30.52 o
   2  14   3      235.85      224.02     31.49 o
   3  14   3       36.74       30.74     23.59 o
   4  14   3        3.43      -26.73     26.73 o
   5  14   3        8.40       -3.68     36.25 o
   6  14   3       35.35      -40.91     40.91 o
  -7  15   3        1.48        0.00     28.57 o
  -6  15   3        4.44      -13.42     29.87 o
  -5  15   3        0.05       20.56     22.08 o
  -4  15   3      127.66      164.61     25.54 o
  -3  15   3       74.56       82.47     24.57 o
  -2  15   3       48.31        0.00     30.95 o
  -1  15   3      266.14      259.73     33.33 o
   0  15   3       45.73       31.17     22.29 o
   1  15   3       64.74       62.77     25.43 o
   2  15   3        6.91        0.00     28.14 o
   3  15   3       61.10       60.39     24.35 o
   4  15   3       29.66        3.35     30.09 o
   5  15   3       71.22       64.28     27.38 o
  -7  16   3        0.29        7.68     28.90 o
  -5  16   3       22.32        0.00     28.57 o
  -4  16   3        0.01       -3.03     26.62 o
  -3  16   3       94.17      133.55     27.06 o
  -2  16   3        9.87        0.00     25.43 o
  -1  16   3      193.73      190.91     29.54 o
   0  16   3       16.64       43.94     24.35 o
   1  16   3       15.09        8.66     26.95 o
   2  16   3       34.04       29.76     25.22 o
   3  16   3       24.90        3.25     26.84 o
   4  16   3       40.66       61.58     29.22 o
   5  16   3        0.31       16.34     31.06 o
  -6  17   3        1.71       11.15     25.22 o
  -5  17   3       24.17       30.84     23.59 o
  -4  17   3        0.00        0.00     27.38 o
  -3  17   3        1.09      -12.23     27.49 o
  -2  17   3        0.03      -26.41     26.41 o
  -1  17   3      100.41       79.22     27.49 o
   0  17   3      256.48      211.03     35.93 o
   1  17   3        0.21       20.89     22.40 o
   2  17   3       25.17        9.74     31.38 o
   3  17   3       30.67        2.60     27.27 o
   4  17   3        5.49       15.04     27.16 o
   5  17   3        3.69       35.39     29.22 o
  -6  18   3        3.82      -31.28     34.09 o
  -5  18   3        9.50       38.09     24.35 o
  -4  18   3        0.02       12.88     25.87 o
  -3  18   3        3.87       14.72     23.27 o
  -2  18   3        1.38       -6.39     28.79 o
  -1  18   3        3.00       49.57     19.59 o
   0  18   3       51.38       40.80     29.87 o
   1  18   3      122.77       76.73     32.14 o
   2  18   3       38.22       17.32     30.41 o
   3  18   3        0.59       41.45     24.89 o
   4  18   3        0.01        8.98     29.65 o
  -5  19   3        6.40       25.87     23.92 o
  -4  19   3        0.08       18.29     28.03 o
  -3  19   3       21.68        0.00     30.84 o
  -2  19   3        9.83        3.35     30.19 o
  -1  19   3       11.95      -13.42     26.51 o
   0  19   3       15.24       -6.82     34.20 o
   1  19   3       59.76       50.11     31.82 o
   2  19   3       13.44       44.15     27.60 o
   3  19   3        0.20      -35.06     35.06 o
  -4  20   3        1.42       34.85     21.32 o
  -3  20   3        5.09       27.92     27.06 o
  -2  20   3      115.79      116.77     35.93 o
  -1  20   3       17.93       24.24     25.11 o
   0  20   3       24.89       52.06     25.22 o
   1  20   3        1.87       11.26     26.41 o
   2  20   3        2.56       19.48     31.49 o
   3  20   3        9.25      -33.01     39.93 o
  -3  21   3        0.50       23.70     27.49 o
  -2  21   3       21.21      -27.06     29.65 o
  -1  21   3        9.68        0.00     31.06 o
   0  21   3        9.17       26.30     27.16 o
   1  21   3        0.11       -4.00     27.27 o
  -1  22   3        7.21      -20.35     33.33 o
 -10   0   4        0.36      -26.51     30.52 o
  -9   0   4       15.94       49.13     18.40 o
  -8   0   4       33.07       14.07     29.11 o
  -7   0   4      121.61      140.37     24.89 o
  -6   0   4       33.66        4.11     25.11 o
  -5   0   4        3.03       -1.73     18.72 o
  -4   0   4      800.75      872.38     35.39 o
  -3   0   4       12.35       22.94     16.88 o
  -2   0   4       82.24       84.09     16.88 o
  -1   0   4       58.43       67.31     16.34 o
   0   0   4     4492.93     4526.74     67.86 o
   1   0   4      576.37      625.53     30.95 o
   2   0   4      732.20      822.60     35.17 o
   3   0   4      152.50      171.86     23.59 o
   4   0   4      351.88      335.27     30.19 o
   5   0   4      125.93      168.29     27.49 o
   6   0   4      207.92      203.89     31.17 o
   7   0   4        2.14      -29.44     29.44 o
 -10   1   4       15.91      -18.94     31.06 o
  -9   1   4      181.01      201.73     33.87 o
  -8   1   4        0.70       -5.63     23.59 o
  -7   1   4       19.66       10.82     20.78 o
  -6   1   4        0.00      -14.29     24.46 o
  -5   1   4      470.31      441.98     32.47 o
  -4   1   4      388.57      436.35     27.49 o
  -3   1   4      224.72      214.39     20.78 o
  -2   1   4      113.14      103.89     17.64 o
  -1   1   4       77.71       72.94     16.56 o
   0   1   4      268.09      263.41     21.97 o
   1   1   4     2530.82     2802.11     58.12 o
   2   1   4      358.11      373.59     25.65 o
   3   1   4       11.76       11.69     22.94 o
   4   1   4       60.98       36.25     23.38 o
   5   1   4      102.71       90.69     27.92 o
   6   1   4      140.78      157.57     31.71 o
   7   1   4       12.24       20.02     23.38 o
 -10   2   4        7.25        2.81     25.43 o
  -9   2   4       26.98        6.60     30.63 o
  -8   2   4        9.66        0.00     24.03 o
  -7   2   4        0.71        9.74     19.37 o
  -6   2   4        8.59       -2.06     21.32 o
  -5   2   4       27.09       11.80     17.21 o
  -4   2   4       19.78       59.74     14.83 o
  -3   2   4      709.88      805.39     31.60 o
  -2   2   4      996.51      985.59     33.66 o
  -1   2   4      512.03      487.44     25.54 o
   0   2   4      890.18      955.50     33.77 o
   1   2   4      245.43      272.94     21.86 o
   2   2   4       92.67       65.26     19.16 o
   3   2   4      210.31      178.78     25.11 o
   4   2   4      524.00      492.20     38.64 o
   5   2   4      101.23       97.73     27.38 o
   6   2   4        0.05       -6.60     29.87 o
   7   2   4       31.22       45.89     20.67 o
 -10   3   4        7.95       -7.68     27.71 o
  -9   3   4        5.16      -19.91     25.76 o
  -8   3   4        3.02       14.29     26.08 o
  -7   3   4       56.62       68.07     23.92 o
  -6   3   4       11.30        4.22     20.78 o
  -5   3   4      130.93      131.17     22.84 o
  -4   3   4     1331.57     1326.27     42.96 o
  -3   3   4       85.66       60.82     16.67 o
  -2   3   4      609.63      642.41     28.68 o
  -1   3   4      342.83      322.72     23.16 o
   0   3   4      108.60      105.95     19.70 o
   1   3   4       10.79       22.08     15.58 o
   2   3   4      110.49      108.98     18.94 o
   3   3   4      532.64      538.08     34.85 o
   4   3   4      400.97      393.17     35.71 o
   5   3   4      155.41      188.96     30.09 o
   6   3   4       59.72       59.96     26.73 o
   7   3   4       30.70       57.90     25.87 o
 -10   4   4       15.20       11.69     32.25 o
  -9   4   4        0.59      -20.24     29.76 o
  -8   4   4       31.20       63.20     19.91 o
  -7   4   4        3.75       16.88     19.70 o
  -6   4   4        4.01       -2.16     20.89 o
  -5   4   4      161.92      189.82     22.84 o
  -4   4   4     2042.57     2088.27     55.19 o
  -3   4   4      352.55      323.26     24.46 o
  -2   4   4        6.35       10.39     17.86 o
  -1   4   4        3.32       18.29     13.31 o
   0   4   4      118.48       94.37     17.86 o
   1   4   4       25.65       56.17     14.93 o
   2   4   4      340.58      322.29     26.84 o
   3   4   4        3.07       40.04     15.26 o
   4   4   4       83.07       62.88     22.40 o
   5   4   4      217.64      222.51     29.22 o
   6   4   4       16.08       13.53     28.25 o
   7   4   4        5.64      -23.38     33.12 o
 -10   5   4        1.24        3.90     29.22 o
  -9   5   4        2.23       43.61     22.51 o
  -8   5   4       28.92       17.75     28.03 o
  -7   5   4      164.13      126.40     26.08 o
  -6   5   4      415.65      364.39     30.41 o
  -5   5   4        0.73        7.58     20.02 o
  -4   5   4       61.21       61.15     17.86 o
  -3   5   4        1.96       16.67     14.50 o
  -2   5   4        1.12        8.22     16.88 o
  -1   5   4        8.47       10.82     17.42 o
   0   5   4       77.12       76.84     17.32 o
   1   5   4        0.23       -1.62     16.56 o
   2   5   4      131.73      136.90     19.16 o
   3   5   4      158.20      145.78     26.73 o
   4   5   4      273.83      312.76     33.22 o
   5   5   4        9.66       17.75     22.73 o
   6   5   4        7.46       10.28     27.27 o
   7   5   4        0.16       47.40     22.62 o
 -10   6   4        2.75        8.98     23.81 o
  -9   6   4        0.32       15.69     21.21 o
  -8   6   4        0.84       36.25     18.94 o
  -7   6   4        1.20       17.64     19.59 o
  -6   6   4      324.98      330.08     30.74 o
  -5   6   4       36.82        5.95     21.32 o
  -4   6   4      287.77      274.67     26.84 o
  -3   6   4       99.98       96.32     19.48 o
  -2   6   4      162.33      216.45     20.24 o
  -1   6   4       92.05      110.82     17.64 o
   0   6   4      610.32      615.57     33.12 o
   1   6   4       32.90       21.43     16.88 o
   2   6   4        9.35        3.79     17.64 o
   3   6   4      463.60      390.14     35.39 o
   4   6   4      469.98      499.56     38.74 o
   5   6   4       12.20      -15.15     23.70 o
   6   6   4        4.70       44.59     19.16 o
   7   6   4       10.23       15.04     24.35 o
  -9   7   4       26.69       45.35     24.35 o
  -8   7   4        0.54        9.31     25.76 o
  -7   7   4       27.01       10.82     24.46 o
  -6   7   4        1.55       -9.42     21.00 o
  -5   7   4       56.33       66.34     20.78 o
  -4   7   4      267.84      289.28     26.41 o
  -3   7   4       90.44      109.85     20.02 o
  -2   7   4       71.43       89.28     14.29 o
  -1   7   4      326.59      337.22     27.92 o
   0   7   4        7.61        4.87     19.80 o
   1   7   4       25.30       38.64     18.18 o
   2   7   4      100.52       92.75     18.07 o
   3   7   4      287.92      224.78     29.76 o
   4   7   4       12.77       66.45     19.48 o
   5   7   4       20.35       15.58     25.11 o
   6   7   4       51.92       24.13     29.00 o
   7   7   4        0.07       36.90     26.08 o
  -9   8   4       26.56        8.22     27.16 o
  -8   8   4        9.65       47.83     21.43 o
  -7   8   4       51.10      104.65     21.97 o
  -6   8   4       70.00       99.02     25.76 o
  -5   8   4       57.37       41.99     22.19 o
  -4   8   4      175.95      162.98     25.11 o
  -3   8   4        0.04        8.87     17.86 o
  -2   8   4       12.33       22.62     14.83 o
  -1   8   4      111.90      154.76     19.26 o
   0   8   4       74.92      108.55     17.21 o
   1   8   4       42.73       26.84     19.05 o
   2   8   4      236.40      257.68     28.90 o
   3   8   4       16.28        4.76     24.13 o
   4   8   4       98.46      143.61     25.65 o
   5   8   4      150.82      187.87     27.06 o
   6   8   4        5.82       19.26     25.43 o
   7   8   4       13.90        4.22     27.49 o
  -9   9   4        1.07      -22.40     29.00 o
  -8   9   4       75.53       88.85     24.89 o
  -7   9   4       31.64       23.81     23.05 o
  -6   9   4       24.55       28.68     20.67 o
  -5   9   4      156.68      181.60     27.81 o
  -4   9   4        5.18       33.87     17.21 o
  -3   9   4      306.08      315.14     28.03 o
  -2   9   4      312.46      301.29     26.30 o
  -1   9   4        0.15        3.57     19.26 o
   0   9   4      426.64      449.02     32.03 o
   1   9   4      150.28      135.17     23.81 o
   2   9   4       29.16       53.03     20.78 o
   3   9   4       62.27       44.59     23.59 o
   4   9   4       13.35      -22.40     28.03 o
   5   9   4        6.96      -32.14     32.14 o
   6   9   4       18.01       53.79     27.92 o
   7   9   4        0.01      -36.69     36.69 o
  -9  10   4        0.33        7.68     31.71 o
  -8  10   4       38.75       35.71     25.22 o
  -7  10   4        2.20      -24.03     27.16 o
  -6  10   4      634.19      657.45     43.72 o
  -5  10   4      406.94      407.46     33.66 o
  -4  10   4       52.44       67.10     19.16 o
  -3  10   4       83.58       86.47     21.54 o
  -2  10   4        0.35        5.84     18.07 o
  -1  10   4        3.48       25.87     16.88 o
   0  10   4       16.53       -4.00     20.56 o
   1  10   4       29.67       41.56     17.21 o
   2  10   4      527.50      549.01     38.85 o
   3  10   4      803.94      790.13     48.05 o
   4  10   4       22.12        0.00     24.78 o
   5  10   4       48.62       72.18     24.13 o
   6  10   4        7.27       23.38     22.94 o
  -9  11   4        0.13      -11.90     33.01 o
  -8  11   4        1.67        2.60     23.48 o
  -7  11   4      109.04       84.41     26.95 o
  -6  11   4       13.58       14.61     23.59 o
  -5  11   4      161.03      171.53     26.19 o
  -4  11   4       98.97      102.49     21.64 o
  -3  11   4      140.74      131.27     22.94 o
  -2  11   4       26.78       12.45     22.19 o
  -1  11   4       83.57       72.73     18.51 o
   0  11   4       37.00       67.42     16.67 o
   1  11   4      118.30      107.14     23.38 o
   2  11   4     1292.28     1342.40     57.47 o
   3  11   4       73.68       67.42     25.32 o
   4  11   4       25.60      -30.09     30.09 o
   5  11   4       13.42       14.29     32.25 o
   6  11   4        2.24       -4.00     27.60 o
  -8  12   4       16.91      -10.93     26.08 o
  -7  12   4       11.60       58.66     24.67 o
  -6  12   4       64.72       87.88     25.00 o
  -5  12   4        4.22       27.81     20.89 o
  -4  12   4      344.87      361.79     33.12 o
  -3  12   4        0.05       11.58     23.27 o
  -2  12   4       69.74       53.46     23.27 o
  -1  12   4      380.97      429.86     34.74 o
   0  12   4       73.17       58.33     22.94 o
   1  12   4      190.35      212.01     29.65 o
   2  12   4      246.72      301.40     32.79 o
   3  12   4       19.69       36.58     21.64 o
   4  12   4      135.82       52.49     28.46 o
   5  12   4        5.41      -18.51     34.20 o
   6  12   4       11.43      -35.06     35.06 o
  -8  13   4       33.56       79.76     24.78 o
  -7  13   4       20.21        3.35     29.11 o
  -6  13   4       36.54       69.15     24.67 o
  -5  13   4       32.37       39.93     21.97 o
  -4  13   4       32.51       33.33     21.97 o
  -3  13   4       84.97       83.33     22.40 o
  -2  13   4      373.11      331.05     33.33 o
  -1  13   4      177.20      170.88     27.92 o
   0  13   4       31.39       86.36     21.00 o
   1  13   4       36.36       -5.19     26.51 o
   2  13   4        9.09      -13.85     27.27 o
   3  13   4       83.56       72.40     26.73 o
   4  13   4       83.51       84.95     26.41 o
   5  13   4       21.67       17.32     27.49 o
  -8  14   4        0.08        0.00     30.63 o
  -7  14   4       13.80      -10.71     28.25 o
  -6  14   4        2.62       12.99     29.33 o
  -5  14   4       11.10        8.87     21.21 o
  -4  14   4       10.08        6.28     21.97 o
  -3  14   4       76.65       45.45     26.84 o
  -2  14   4       78.48       65.15     26.41 o
  -1  14   4        5.52      -27.49     27.49 o
   0  14   4       19.29       33.44     20.89 o
   1  14   4      345.81      289.93     35.82 o
   2  14   4       67.23       30.74     28.14 o
   3  14   4        0.18      -27.38     27.38 o
   4  14   4      125.29      151.84     27.71 o
   5  14   4        0.29       18.07     25.65 o
  -7  15   4        9.04       33.55     22.73 o
  -6  15   4       12.94       16.99     28.68 o
  -5  15   4        4.05       21.21     21.21 o
  -4  15   4        0.77      -11.80     22.08 o
  -3  15   4      207.66      242.53     29.33 o
  -2  15   4        0.53       -2.71     25.76 o
  -1  15   4       79.72       81.60     24.35 o
   0  15   4       46.51       16.77     27.38 o
   1  15   4        0.35      -23.38     26.41 o
   2  15   4       17.16       46.54     24.46 o
   3  15   4        5.38       15.04     19.48 o
   4  15   4        0.87       18.29     28.14 o
   5  15   4       44.28       72.40     27.60 o
  -7  16   4       34.59       52.70     24.89 o
  -6  16   4        0.53       -7.14     29.98 o
  -5  16   4        9.98        0.00     21.54 o
  -4  16   4        6.97        9.42     28.25 o
  -3  16   4       40.12        8.98     26.95 o
  -2  16   4       67.99       41.56     25.87 o
  -1  16   4       91.91       89.39     27.71 o
   0  16   4        0.08        5.95     25.65 o
   1  16   4      242.99      293.50     34.74 o
   2  16   4       61.28       64.18     27.92 o
   3  16   4        0.16       -3.57     29.76 o
   4  16   4       10.09       57.57     23.81 o
  -6  17   4        1.18       -3.79     27.49 o
  -5  17   4       10.64       -3.46     28.25 o
  -4  17   4        3.21       -3.35     26.84 o
  -3  17   4        0.48       -9.63     27.71 o
  -2  17   4        1.38       32.68     21.64 o
  -1  17   4        5.82        9.31     30.84 o
   0  17   4       64.05       81.17     26.62 o
   1  17   4        5.54       39.61     28.25 o
   2  17   4        3.43       41.77     21.86 o
   3  17   4       10.07       11.15     28.14 o
   4  17   4        0.23       -4.00     29.33 o
  -6  18   4        3.81      -23.81     36.36 o
  -5  18   4        2.71       44.48     26.08 o
  -4  18   4        6.96        3.57     30.19 o
  -3  18   4       45.93       58.66     26.41 o
  -2  18   4      204.51      264.17     35.93 o
  -1  18   4       32.13        3.35     30.52 o
   0  18   4        1.62       -3.35     33.01 o
   1  18   4        3.85       36.80     23.48 o
   2  18   4        5.37       -7.36     30.84 o
   3  18   4       11.23       11.80     29.65 o
  -5  19   4        5.71       76.41     26.30 o
  -4  19   4        0.62       11.26     23.59 o
  -3  19   4       12.46        7.25     28.46 o
  -2  19   4        7.54      -10.61     29.44 o
  -1  19   4        1.73      -24.67     30.95 o
   0  19   4        6.09       43.29     24.57 o
   1  19   4       26.66       53.14     27.49 o
   2  19   4       19.29       17.53     28.68 o
  -4  20   4        9.79       -8.01     31.82 o
  -3  20   4        0.99        3.79     29.98 o
  -2  20   4        8.95       -3.79     28.90 o
  -1  20   4       26.52       33.77     28.46 o
   0  20   4        8.25      -15.37     34.31 o
   1  20   4        4.47       14.83     22.73 o
  -3  21   4        3.98       16.34     34.09 o
  -2  21   4        2.14      -20.02     35.61 o
  -1  21   4       21.46      -35.93     38.42 o
   0  21   4        0.28      -28.57     37.12 o
 -10   1   5       10.03       51.62     27.27 o
  -9   1   5       30.33      -32.79     32.79 o
  -8   1   5        6.32      -11.58     21.64 o
  -7   1   5        4.66        5.63     19.80 o
  -6   1   5       52.21       73.16     19.26 o
  -5   1   5      153.90      140.26     23.38 o
  -4   1   5      153.18      172.94     22.08 o
  -3   1   5      586.16      575.64     30.74 o
  -2   1   5        7.06        8.77     16.13 o
  -1   1   5       40.83       29.65     15.15 o
   0   1   5     1608.79     1638.71     49.13 o
   1   1   5      932.60     1023.25     41.88 o
   2   1   5        2.38      -11.90     16.88 o
   3   1   5      188.41      182.36     26.51 o
   4   1   5      188.75      182.68     29.76 o
   5   1   5       20.35       40.58     23.27 o
   6   1   5       38.52        3.68     29.98 o
   7   1   5        1.89       31.60     27.49 o
 -10   2   5        0.00       17.32     22.29 o
  -9   2   5        0.83       10.06     26.62 o
  -8   2   5       24.88       24.03     24.35 o
  -7   2   5       12.94       -7.58     23.48 o
  -6   2   5        1.88        8.77     18.29 o
  -5   2   5      282.36      299.24     29.54 o
  -4   2   5      623.77      733.86     35.82 o
  -3   2   5      181.31      164.17     19.26 o
  -2   2   5       38.51       35.50     16.13 o
  -1   2   5      403.39      438.09     26.19 o
   0   2   5     1214.71     1231.03     44.70 o
   1   2   5      162.29      133.01     21.75 o
   2   2   5      171.36      206.92     23.05 o
   3   2   5      440.48      393.71     35.71 o
   4   2   5      202.78      182.03     30.30 o
   5   2   5      168.21      177.81     30.74 o
   6   2   5       11.53       22.08     25.65 o
   7   2   5        0.02       22.19     27.06 o
 -10   3   5        2.50      -27.06     31.17 o
  -9   3   5       19.23      -16.88     26.41 o
  -8   3   5        0.00       -8.77     21.00 o
  -7   3   5        8.33      -24.46     24.46 o
  -6   3   5       35.63       33.33     20.56 o
  -5   3   5       51.88       62.66     17.53 o
  -4   3   5      236.25      267.64     25.43 o
  -3   3   5      607.99      652.48     32.58 o
  -2   3   5      120.40      140.04     20.24 o
  -1   3   5      114.77      119.26     18.07 o
   0   3   5       34.57       29.44     15.04 o
   1   3   5       56.36       27.16     18.94 o
   2   3   5      198.60      185.82     26.62 o
   3   3   5      213.82      184.63     26.08 o
   4   3   5      204.03      256.92     31.38 o
   5   3   5       29.47        9.74     22.73 o
   6   3   5       56.21      114.28     27.16 o
   7   3   5        1.72      -38.53     38.53 o
 -10   4   5        5.81       15.69     28.25 o
  -9   4   5       31.88       23.05     24.67 o
  -8   4   5       45.96       60.39     24.13 o
  -7   4   5       52.07       12.99     23.59 o
  -6   4   5      191.44      169.91     27.81 o
  -5   4   5        9.77        1.95     20.24 o
  -4   4   5        7.55      -19.48     19.48 o
  -3   4   5      536.74      545.98     32.47 o
  -2   4   5       78.44       86.04     17.64 o
  -1   4   5     1346.96     1314.47     43.83 o
   0   4   5       74.49       87.44     17.42 o
   1   4   5       32.71       45.99     17.96 o
   2   4   5       14.81       39.28     17.32 o
   3   4   5       34.57        9.52     27.92 o
   4   4   5      256.28      230.30     32.47 o
   5   4   5       40.68       19.70     26.51 o
   6   4   5       30.72        7.47     33.66 o
 -10   5   5        0.47       29.76     24.89 o
  -9   5   5       11.82       10.39     21.64 o
  -7   5   5      152.06      166.99     26.19 o
  -6   5   5      275.93      311.68     31.28 o
  -5   5   5      116.49      107.57     22.84 o
  -4   5   5      419.05      424.23     31.17 o
  -3   5   5      257.48      275.64     25.11 o
  -2   5   5      117.39      124.24     18.72 o
  -1   5   5        4.37       -6.60     17.75 o
   0   5   5        7.11       -1.73     19.16 o
   1   5   5      144.12      154.33     24.13 o
   2   5   5        0.35      -25.00     25.00 o
   3   5   5       21.94       58.76     17.64 o
   4   5   5      858.34      775.96     48.05 o
   5   5   5       60.51       29.98     24.46 o
   6   5   5        1.85      -29.00     29.00 o
 -10   6   5        0.11      -36.04     36.04 o
  -9   6   5        1.43        0.00     25.97 o
  -8   6   5       56.30       67.42     25.97 o
  -7   6   5        0.00       10.82     22.73 o
  -6   6   5      190.24      170.34     29.76 o
  -5   6   5       25.73       42.96     20.78 o
  -4   6   5        3.02       20.24     14.29 o
  -3   6   5      329.93      279.00     26.41 o
  -2   6   5       20.53        1.73     19.37 o
  -1   6   5      509.34      501.29     32.47 o
   0   6   5      292.49      283.65     26.84 o
   1   6   5      164.23      178.35     21.00 o
   2   6   5        4.99       25.11     16.67 o
   3   6   5      314.11      336.03     31.60 o
   4   6   5        8.20       17.21     18.51 o
   5   6   5       74.43       20.45     28.90 o
   6   6   5       51.24       19.37     29.76 o
  -9   7   5       41.86       45.99     22.84 o
  -8   7   5      132.55      121.43     31.17 o
  -7   7   5      151.96      129.98     26.84 o
  -6   7   5      381.69      320.66     33.98 o
  -5   7   5       95.47       72.83     23.70 o
  -4   7   5        4.78       30.30     15.04 o
  -3   7   5      158.74      173.48     23.05 o
  -2   7   5      184.00      172.83     23.59 o
  -1   7   5       83.39      116.34     21.21 o
   0   7   5       82.51       78.03     20.67 o
   1   7   5      109.71       67.31     22.08 o
   2   7   5       23.14       19.05     19.37 o
   3   7   5       51.56       85.71     21.00 o
   4   7   5      103.84       75.00     26.84 o
   5   7   5       17.75        3.46     27.16 o
   6   7   5        7.69       20.78     26.41 o
  -9   8   5        7.45      -27.60     27.60 o
  -8   8   5       54.16       34.20     27.06 o
  -7   8   5      116.25      116.77     25.97 o
  -6   8   5      852.71      853.77     48.70 o
  -5   8   5       10.96       43.18     19.48 o
  -4   8   5        0.35      -21.21     24.03 o
  -3   8   5        5.73       19.37     15.91 o
  -2   8   5        2.94       -9.63     19.48 o
  -1   8   5      217.17      225.64     24.24 o
   0   8   5      523.49      496.42     33.66 o
   1   8   5       68.03       77.05     23.05 o
   2   8   5      872.86      881.47     46.43 o
   3   8   5      811.04      773.14     48.38 o
   4   8   5        0.23      -27.27     28.25 o
   5   8   5       17.45       10.71     30.95 o
   6   8   5        5.90       -4.00     32.68 o
  -9   9   5       47.20      119.48     26.95 o
  -8   9   5       22.41       13.42     30.41 o
  -7   9   5       31.48       24.67     22.51 o
  -6   9   5       13.74       45.99     19.48 o
  -5   9   5       32.50       43.40     22.51 o
  -4   9   5       92.95      102.05     23.92 o
  -3   9   5       97.88      122.72     22.84 o
  -2   9   5      146.29      143.40     23.48 o
  -1   9   5       85.67       72.08     21.54 o
   0   9   5        6.00       37.01     17.96 o
   1   9   5       76.83       82.68     24.57 o
   2   9   5      346.45      381.16     36.04 o
   3   9   5       51.03       44.05     21.54 o
   4   9   5       33.08       23.48     22.08 o
   5   9   5        4.71       55.19     24.67 o
   6   9   5        5.78       43.61     25.65 o
  -9  10   5       55.39       79.00     33.98 o
  -8  10   5        1.62        0.00     28.25 o
  -7  10   5        1.71       -6.17     21.00 o
  -6  10   5        2.99      -28.79     28.79 o
  -5  10   5       25.12       24.67     18.61 o
  -4  10   5        4.03      -23.48     24.03 o
  -3  10   5        1.53      -24.78     24.78 o
  -2  10   5       42.20       58.33     22.08 o
  -1  10   5      499.48      506.05     34.52 o
   0  10   5      166.08      209.30     29.00 o
   1  10   5      245.84      261.36     31.38 o
   2  10   5       79.84       75.11     23.38 o
   3  10   5        9.50        0.00     20.02 o
   4  10   5        9.26       16.23     28.46 o
   5  10   5        3.78       28.46     23.81 o
   6  10   5        0.82      -29.87     32.79 o
  -9  11   5        0.01       20.13     30.84 o
  -8  11   5        4.50      -32.47     32.47 o
  -7  11   5        2.82      -30.74     30.74 o
  -6  11   5       31.06       52.38     21.97 o
  -5  11   5       29.56       23.92     21.75 o
  -4  11   5       38.79       46.54     21.00 o
  -3  11   5       13.63       28.25     20.56 o
  -2  11   5        1.90        5.19     19.59 o
  -1  11   5       36.90       62.23     23.16 o
   0  11   5      337.87      326.40     35.39 o
   1  11   5       70.33      126.30     23.48 o
   2  11   5      132.41      149.24     25.87 o
   3  11   5      110.78      143.61     24.67 o
   4  11   5       30.48        6.71     30.19 o
   5  11   5       12.09       -3.90     26.95 o
  -8  12   5        3.45        3.68     29.11 o
  -7  12   5       21.61       -3.35     32.68 o
  -6  12   5      109.58      100.43     27.60 o
  -5  12   5      158.10      144.48     29.22 o
  -4  12   5        8.36      -27.16     27.16 o
  -3  12   5      197.25      221.32     26.62 o
  -2  12   5       24.25       40.26     21.32 o
  -1  12   5       11.91        9.85     22.19 o
   0  12   5      452.06      401.61     37.77 o
   1  12   5      310.99      371.96     35.61 o
   2  12   5       30.33       -5.84     29.00 o
   3  12   5       77.58       73.81     27.49 o
   4  12   5       36.28       42.10     22.94 o
   5  12   5        0.97        0.00     26.30 o
  -8  13   5        0.55       23.16     21.64 o
  -7  13   5        2.63        0.00     29.65 o
  -6  13   5        0.15      -30.74     30.74 o
  -5  13   5      121.28      105.84     25.32 o
  -4  13   5        0.28       13.85     23.38 o
  -3  13   5       25.35      -15.91     31.82 o
  -2  13   5       18.64       15.58     21.54 o
  -1  13   5        9.18      -12.99     26.41 o
   0  13   5        7.89       16.23     21.86 o
   1  13   5       13.55      -31.38     31.38 o
   2  13   5        7.07       -6.06     30.52 o
   3  13   5        0.09        3.35     27.27 o
   4  13   5       24.97       38.42     24.57 o
   5  13   5       24.55      -12.66     33.44 o
  -8  14   5       12.68       36.15     26.62 o
  -7  14   5        0.82      -32.90     32.90 o
  -6  14   5        2.27       20.13     24.89 o
  -5  14   5        4.38       13.96     21.32 o
  -4  14   5        6.20        8.87     25.43 o
  -3  14   5        0.59      -25.11     25.11 o
  -2  14   5       11.30       60.06     18.83 o
  -1  14   5        3.71       10.39     18.94 o
   0  14   5       73.94      105.52     27.49 o
   1  14   5       36.13       40.69     25.32 o
   2  14   5       11.54        4.87     25.32 o
   3  14   5        0.85       18.29     22.29 o
   4  14   5        4.99       17.21     25.22 o
  -7  15   5        9.85       51.51     27.16 o
  -6  15   5        1.04       23.70     23.70 o
  -5  15   5        0.71      -19.59     24.03 o
  -4  15   5       30.19        0.00     27.49 o
  -3  15   5       57.78       71.86     24.13 o
  -2  15   5      101.83       77.05     27.92 o
  -1  15   5        0.01        0.00     23.92 o
   0  15   5        8.77       32.03     20.45 o
   1  15   5        1.48      -28.46     28.46 o
   2  15   5       10.65        7.58     22.84 o
   3  15   5        2.37       13.74     21.10 o
   4  15   5        3.55        8.01     29.76 o
  -7  16   5        6.07       35.93     31.17 o
  -6  16   5        2.35      -18.51     30.19 o
  -5  16   5        0.00       25.87     22.51 o
  -4  16   5        5.36      -33.33     33.33 o
  -3  16   5      160.51      135.82     32.25 o
  -2  16   5       14.87       44.48     20.78 o
  -1  16   5      159.69      183.11     30.41 o
   0  16   5        4.93       12.88     27.06 o
   1  16   5        1.86       42.96     21.32 o
   2  16   5        1.34      -14.29     29.44 o
   3  16   5       27.77       -3.79     30.95 o
  -6  17   5        1.15       11.69     27.71 o
  -5  17   5        6.62        3.68     26.95 o
  -4  17   5        3.41       31.38     20.24 o
  -3  17   5       24.24       -3.35     29.54 o
  -2  17   5        0.53        3.35     27.16 o
  -1  17   5        1.50       13.31     27.81 o
   0  17   5       15.64       17.10     31.17 o
   1  17   5        3.18       14.29     27.16 o
   2  17   5        0.09       31.06     22.73 o
   3  17   5        0.78        8.01     26.73 o
  -5  18   5       85.28      -37.77     37.77 o
  -4  18   5       35.77       11.04     30.74 o
  -3  18   5        2.10      -31.60     31.60 o
  -2  18   5        1.68       42.21     22.08 o
  -1  18   5        9.79      -10.61     30.52 o
   0  18   5       17.67       43.61     27.27 o
   1  18   5        0.18      -25.43     29.00 o
   2  18   5        7.93       -7.90     37.23 o
  -5  19   5        0.17      -24.35     32.90 o
  -4  19   5       39.36        3.90     38.53 o
  -3  19   5        7.28       34.09     23.05 o
  -2  19   5       39.04      -22.40     33.01 o
  -1  19   5       27.81       18.72     32.90 o
   0  19   5       20.92      -34.20     34.20 o
   1  19   5        8.69        4.00     29.54 o
  -3  20   5        6.18      -20.02     29.76 o
  -2  20   5        1.25       -5.95     25.87 o
  -1  20   5       21.93       47.62     26.95 o
   0  20   5        3.53       30.52     23.27 o
 -10   0   6        1.46      -27.27     29.98 o
  -9   0   6        3.77       28.25     23.38 o
  -8   0   6       43.68       18.07     29.54 o
  -7   0   6       16.08       41.77     22.08 o
  -6   0   6      134.48      126.51     27.92 o
  -5   0   6      151.99      128.89     22.73 o
  -4   0   6        5.17      -21.21     21.21 o
  -3   0   6       74.25       69.26     19.80 o
  -2   0   6      124.64       80.95     21.86 o
  -1   0   6      715.21      731.05     36.15 o
   0   0   6      247.33      230.51     26.95 o
   1   0   6      100.81       88.85     22.08 o
   2   0   6        1.42       14.18     18.61 o
   3   0   6       79.61       82.14     25.43 o
   4   0   6       19.99       13.64     25.54 o
   5   0   6        0.01      -32.03     32.03 o
   6   0   6        5.36       12.34     30.95 o
 -10   1   6       12.58       41.02     24.13 o
  -9   1   6        1.34       13.74     28.79 o
  -8   1   6        1.38      -12.12     24.89 o
  -7   1   6       18.93       15.91     25.97 o
  -6   1   6      134.30      163.96     27.16 o
  -5   1   6       65.10       82.03     19.59 o
  -4   1   6        1.09        1.95     18.51 o
  -3   1   6       20.47       -9.09     20.45 o
  -2   1   6     1072.17     1017.94     42.96 o
  -1   1   6      162.76      168.50     21.54 o
   0   1   6        4.74       -1.95     19.48 o
   1   1   6        7.24      -10.61     18.83 o
   2   1   6       62.42       74.67     22.19 o
   3   1   6       81.20       54.22     24.78 o
   4   1   6       62.13       86.69     23.92 o
   5   1   6        1.15        0.00     23.92 o
   6   1   6        0.24       12.34     30.95 o
 -10   2   6        1.61      -33.98     33.98 o
  -9   2   6        0.77      -24.13     31.49 o
  -8   2   6       33.46       63.74     25.32 o
  -7   2   6        3.17       -2.71     20.56 o
  -6   2   6        9.44      -11.80     26.08 o
  -5   2   6      125.52      120.99     23.27 o
  -4   2   6       69.05       63.09     19.70 o
  -3   2   6        0.72      -20.35     20.35 o
  -2   2   6      315.82      258.87     26.62 o
  -1   2   6        7.22       21.97     16.02 o
   0   2   6       28.50       47.08     15.80 o
   1   2   6      113.45      117.31     25.22 o
   2   2   6       89.27      103.89     23.48 o
   3   2   6       92.26       95.02     24.13 o
   4   2   6       17.81       38.96     20.89 o
   5   2   6        0.29       38.09     22.40 o
   6   2   6       12.27       -4.11     33.22 o
 -10   3   6       32.63       29.65     28.79 o
  -9   3   6        0.20       -3.46     23.92 o
  -8   3   6        3.46      -27.38     27.38 o
  -7   3   6       11.61        4.00     18.83 o
  -6   3   6        0.00       14.39     21.97 o
  -5   3   6      103.24       58.22     23.05 o
  -4   3   6       22.17       -5.95     19.80 o
  -3   3   6      128.15      147.62     21.32 o
  -2   3   6      132.12      134.74     21.97 o
  -1   3   6      183.43      203.24     24.35 o
   0   3   6       77.65       70.34     18.61 o
   1   3   6      284.53      272.61     28.46 o
   2   3   6        1.22      -23.27     23.27 o
   3   3   6      264.28      263.74     32.25 o
   4   3   6        0.25      -12.34     23.16 o
   5   3   6       16.15        2.71     23.38 o
   6   3   6        2.17      -34.96     34.96 o
 -10   4   6       20.99        8.01     32.90 o
  -9   4   6       59.56       50.22     25.97 o
  -8   4   6       18.10       25.65     21.97 o
  -7   4   6        6.56       -5.52     24.89 o
  -6   4   6      109.86      120.99     26.19 o
  -5   4   6       18.00       13.20     22.19 o
  -4   4   6        8.60        0.00     22.29 o
  -3   4   6       74.12       83.66     19.26 o
  -2   4   6      513.18      496.96     35.17 o
  -1   4   6      371.27      383.97     29.98 o
   0   4   6       91.48       84.31     21.00 o
   1   4   6      106.57      128.35     20.78 o
   2   4   6      558.08      562.22     40.15 o
   3   4   6       77.37       58.12     26.30 o
   4   4   6       16.86       12.55     26.19 o
   5   4   6        0.16       36.04     22.73 o
   6   4   6       11.98      -28.46     28.46 o
 -10   5   6        1.00       42.42     23.92 o
  -9   5   6        0.17       32.14     24.57 o
  -8   5   6       52.07       23.70     25.11 o
  -7   5   6        0.43       29.44     19.48 o
  -6   5   6        0.27      -26.08     26.08 o
  -5   5   6        1.83       16.88     16.88 o
  -4   5   6       48.66       58.22     18.51 o
  -3   5   6       34.87       -4.00     21.00 o
  -2   5   6       22.27        7.25     20.13 o
  -1   5   6       11.66       13.31     18.72 o
   0   5   6       94.19       41.02     20.56 o
   1   5   6       51.16       90.69     22.08 o
   2   5   6      446.07      484.30     37.55 o
   3   5   6        6.13       10.61     23.16 o
   4   5   6        4.45      -19.16     28.14 o
   5   5   6        0.02        0.00     33.12 o
   6   5   6        3.56      -25.43     36.04 o
  -9   6   6       24.44       -7.25     30.41 o
  -8   6   6       17.95       14.50     22.19 o
  -7   6   6       34.95       42.96     22.51 o
  -6   6   6       11.92       -5.09     22.40 o
  -5   6   6       13.60        5.19     18.83 o
  -4   6   6        1.35      -19.48     22.84 o
  -3   6   6      158.37      142.10     25.43 o
  -2   6   6       31.65       39.39     19.37 o
  -1   6   6       22.98       35.39     17.64 o
   0   6   6      187.22      163.31     25.22 o
   1   6   6       39.41       21.21     24.03 o
   2   6   6      155.00      151.62     26.95 o
   3   6   6       93.27       78.03     25.97 o
   4   6   6       10.67       43.83     22.29 o
   5   6   6        3.05       14.29     25.11 o
  -9   7   6        0.23       18.51     29.87 o
  -8   7   6      182.71      133.55     34.31 o
  -7   7   6       52.58       41.99     26.62 o
  -6   7   6       86.17       97.29     24.35 o
  -5   7   6        0.01       -9.63     22.29 o
  -4   7   6       80.30       60.82     20.24 o
  -3   7   6       21.82        2.16     23.05 o
  -2   7   6      322.67      358.54     31.38 o
  -1   7   6       78.93       70.56     20.56 o
   0   7   6      251.02      239.28     26.41 o
   1   7   6      765.66      695.87     45.35 o
   2   7   6      359.17      312.66     36.36 o
   3   7   6       33.98       29.00     24.46 o
   4   7   6       11.18      -16.67     27.27 o
   5   7   6        0.00      -31.71     31.71 o
  -9   8   6        0.11       31.28     18.18 o
  -8   8   6       15.78      -31.06     31.06 o
  -7   8   6        1.44        3.03     22.51 o
  -6   8   6        3.54      -21.86     22.94 o
  -5   8   6       12.83       28.14     19.26 o
  -4   8   6       15.24        4.65     22.51 o
  -3   8   6       55.63       53.79     20.35 o
  -2   8   6      275.04      305.84     28.03 o
  -1   8   6      316.55      291.88     31.28 o
   0   8   6      128.87      148.70     24.57 o
   1   8   6        8.30      -27.60     27.60 o
   2   8   6      120.08      122.40     24.24 o
   3   8   6        4.01      -15.26     28.25 o
   4   8   6        0.29        0.00     26.51 o
   5   8   6       15.06       38.85     28.57 o
  -9   9   6        8.80        0.00     26.95 o
  -8   9   6       59.58       57.47     29.11 o
  -7   9   6      168.45      162.12     26.73 o
  -6   9   6       38.67       16.99     28.68 o
  -5   9   6       11.62       35.17     21.97 o
  -4   9   6       17.32       42.42     19.59 o
  -3   9   6        2.97        9.42     24.24 o
  -2   9   6       85.43       55.52     24.13 o
  -1   9   6      280.83      334.30     32.68 o
   0   9   6       66.40       81.49     25.32 o
   1   9   6      497.97      472.61     41.67 o
   2   9   6      211.51      204.43     32.47 o
   3   9   6      135.90      120.99     31.06 o
   4   9   6        8.23       47.51     20.45 o
   5   9   6       58.39       76.73     31.17 o
  -9  10   6        2.73       45.02     27.06 o
  -8  10   6       13.31       29.65     22.73 o
  -7  10   6       14.36      -29.22     29.22 o
  -6  10   6       70.69       42.10     25.54 o
  -5  10   6       99.15      150.97     28.46 o
  -4  10   6        7.28       21.21     20.02 o
  -3  10   6        0.58       -7.36     23.81 o
  -2  10   6       39.84       32.90     21.86 o
  -1  10   6       66.22       49.89     22.84 o
   0  10   6      117.96       85.39     27.06 o
   1  10   6       56.17       30.95     27.49 o
   2  10   6       15.89       42.53     20.67 o
   3  10   6        0.03       -3.25     25.22 o
   4  10   6        1.24       35.39     19.05 o
   5  10   6        5.25      -25.22     35.71 o
  -8  11   6       39.23       52.92     25.65 o
  -7  11   6       36.58       42.86     22.19 o
  -6  11   6       29.78       32.25     21.43 o
  -5  11   6       77.33      100.32     22.73 o
  -4  11   6       93.52       68.94     24.13 o
  -3  11   6        0.47      -20.78     25.97 o
  -2  11   6       23.19      -29.54     29.54 o
  -1  11   6        0.05       48.70     19.16 o
   0  11   6      615.88      597.17     42.64 o
   1  11   6       43.75       62.66     22.40 o
   2  11   6       75.70       91.02     27.06 o
   3  11   6        0.18       -6.82     23.05 o
   4  11   6        3.62       16.88     27.60 o
  -8  12   6       39.83       72.08     25.65 o
  -7  12   6        0.45      -13.96     27.60 o
  -6  12   6        0.16       -3.25     21.97 o
  -5  12   6       45.20       58.22     22.19 o
  -4  12   6       68.44       68.29     26.30 o
  -3  12   6        0.67       -8.22     28.90 o
  -2  12   6        5.32       10.17     21.00 o
  -1  12   6       32.10       13.64     25.87 o
   0  12   6      174.54      160.82     32.14 o
   1  12   6      193.70      176.73     34.20 o
   2  12   6        0.73      -30.84     30.84 o
   3  12   6        1.83        7.03     30.41 o
   4  12   6       12.57        0.00     28.57 o
  -8  13   6        0.10       12.01     31.60 o
  -7  13   6        0.48        7.25     28.68 o
  -6  13   6        0.64       22.62     25.76 o
  -5  13   6        3.71        0.00     27.60 o
  -4  13   6        0.53       22.40     18.83 o
  -3  13   6      108.96       80.30     26.62 o
  -2  13   6        9.46        2.81     28.14 o
  -1  13   6       55.18       60.60     26.84 o
   0  13   6       23.00       15.04     34.41 o
   1  13   6       89.98      152.27     27.16 o
   2  13   6      118.99      191.01     28.90 o
   3  13   6        2.18      -18.40     28.79 o
   4  13   6        8.41      -28.25     29.33 o
  -7  14   6        5.65      -18.94     31.06 o
  -6  14   6        8.70       34.20     23.38 o
  -5  14   6       16.06      -29.98     29.98 o
  -4  14   6        0.85        6.28     24.78 o
  -3  14   6       96.27       93.94     24.35 o
  -2  14   6        0.67        0.00     22.19 o
  -1  14   6       27.25       32.03     21.21 o
   0  14   6       27.30        3.14     28.25 o
   1  14   6       34.40       77.49     23.81 o
   2  14   6        2.71      -10.71     26.84 o
   3  14   6        0.58      -26.30     26.30 o
  -7  15   6        0.85        7.90     22.40 o
  -6  15   6       15.66       22.08     26.51 o
  -5  15   6       49.02       75.21     25.22 o
  -4  15   6        5.40        3.35     28.46 o
  -3  15   6       17.50       21.75     26.19 o
  -2  15   6        7.16      -22.29     33.01 o
  -1  15   6       22.56       58.01     24.35 o
   0  15   6       17.97       16.77     30.52 o
   1  15   6       60.09       63.09     30.84 o
   2  15   6        0.20      -35.71     35.71 o
   3  15   6        0.00       16.02     28.90 o
  -6  16   6        4.02       57.90     20.45 o
  -5  16   6        5.97        7.25     27.16 o
  -4  16   6       10.09       -2.60     26.41 o
  -3  16   6        0.12       10.17     24.35 o
  -2  16   6       17.83       15.15     24.78 o
  -1  16   6       17.09       13.64     28.46 o
   0  16   6        5.37        0.00     29.98 o
   1  16   6       29.05       41.45     28.35 o
   2  16   6        0.03      -11.69     33.87 o
  -6  17   6        8.01      -35.93     35.93 o
  -5  17   6        0.26       -7.68     29.11 o
  -4  17   6        8.04        3.68     31.60 o
  -3  17   6        0.12       21.64     25.87 o
  -2  17   6       15.79       40.15     21.21 o
  -1  17   6       16.65       37.77     25.00 o
   0  17   6        0.02      -27.81     27.81 o
   1  17   6        1.58      -23.27     32.90 o
   2  17   6        7.52      -33.55     33.55 o
  -5  18   6        1.75       -8.01     32.14 o
  -4  18   6        0.81       23.38     24.13 o
  -3  18   6        2.61      -19.05     29.65 o
  -2  18   6        0.00      -26.41     31.71 o
  -1  18   6        1.70       -7.58     33.12 o
   0  18   6        4.19       19.59     33.12 o
   1  18   6        2.71        4.11     34.85 o
  -3  19   6        6.24      -32.90     32.90 o
  -2  19   6        0.08       -8.01     25.22 o
  -1  19   6        0.74       54.11     22.08 o
 -10   1   7        1.21      -32.36     36.58 o
  -9   1   7        1.87        0.00     26.41 o
  -8   1   7        4.64       38.31     20.02 o
  -7   1   7       24.85       47.19     22.73 o
  -6   1   7       12.19        7.79     23.27 o
  -5   1   7       85.65       74.57     24.24 o
  -4   1   7        0.01      -22.94     22.94 o
  -3   1   7       20.59        6.39     21.97 o
  -2   1   7       55.36       46.32     21.75 o
  -1   1   7        6.78        8.77     19.80 o
   0   1   7       24.54       15.80     20.78 o
   1   1   7       91.80      111.79     20.67 o
   2   1   7       16.90       16.67     25.54 o
   3   1   7       54.64       15.48     27.16 o
   4   1   7      116.72       59.96     31.17 o
   5   1   7       13.18        8.12     30.52 o
  -9   2   7        1.17        3.57     25.22 o
  -8   2   7        7.19        6.39     27.60 o
  -7   2   7       78.75       38.85     25.32 o
  -6   2   7       13.04       12.99     22.84 o
  -5   2   7        8.92       -5.41     20.78 o
  -4   2   7      137.52       87.77     26.73 o
  -3   2   7      193.87      193.29     25.11 o
  -2   2   7        0.30       22.62     16.88 o
  -1   2   7       42.24        2.16     25.97 o
   0   2   7       34.51       28.25     22.73 o
   1   2   7       41.66       80.19     20.89 o
   2   2   7       87.53       73.59     24.57 o
   3   2   7       21.74       12.45     25.00 o
   4   2   7       30.04       68.18     21.64 o
   5   2   7        3.62      -12.23     32.47 o
  -9   3   7        0.10       -3.68     30.63 o
  -8   3   7        2.58      -19.48     28.68 o
  -7   3   7        9.92       50.11     21.21 o
  -6   3   7       25.03       15.80     20.13 o
  -5   3   7       10.44       18.07     18.61 o
  -4   3   7        6.85        4.55     21.21 o
  -3   3   7       37.34       51.08     19.48 o
  -2   3   7      320.62      329.21     30.19 o
  -1   3   7      334.18      299.02     29.00 o
   0   3   7       25.39       -7.14     27.06 o
   1   3   7        3.34       10.28     21.54 o
   2   3   7       44.26       16.99     22.84 o
   3   3   7       83.62       82.68     26.41 o
   4   3   7        3.50      -21.10     28.68 o
   5   3   7        3.76      -12.34     32.68 o
  -9   4   7        0.03       35.82     21.54 o
  -8   4   7       35.02        0.00     27.81 o
  -7   4   7        5.87       26.51     23.59 o
  -6   4   7        1.83      -16.02     23.59 o
  -5   4   7        9.40       -7.36     23.70 o
  -4   4   7       49.69       59.41     21.64 o
  -3   4   7      162.75      131.27     28.25 o
  -2   4   7       32.17       15.58     26.30 o
  -1   4   7      102.42      128.46     21.64 o
   0   4   7      239.29      222.29     31.71 o
   1   4   7       62.66       41.23     22.29 o
   2   4   7      120.96       92.75     29.00 o
   3   4   7        1.06       21.54     22.29 o
   4   4   7       35.24      -31.93     31.93 o
   5   4   7        4.96      -38.20     38.20 o
  -9   5   7        1.93       36.36     20.78 o
  -8   5   7       24.56       62.55     23.92 o
  -7   5   7       22.73       42.75     24.13 o
  -6   5   7       35.83       69.59     22.19 o
  -5   5   7       31.25       18.83     19.91 o
  -4   5   7       14.31       28.68     20.89 o
  -3   5   7       60.66       31.06     21.10 o
  -2   5   7       56.62       24.03     21.54 o
  -1   5   7      121.29       91.34     25.32 o
   0   5   7       32.15       14.93     24.35 o
   1   5   7      258.67      265.04     31.49 o
   2   5   7        5.54      -20.56     26.73 o
   3   5   7       94.24      119.26     26.73 o
   4   5   7        4.52        0.00     23.48 o
   5   5   7       23.58       25.32     28.25 o
  -9   6   7       35.32       -3.79     34.52 o
  -8   6   7        0.93      -13.64     28.03 o
  -7   6   7        2.62      -12.23     25.32 o
  -6   6   7        8.60       25.11     16.99 o
  -5   6   7       13.82        0.00     24.46 o
  -4   6   7       12.51       33.12     20.13 o
  -3   6   7       65.68       74.67     24.24 o
  -2   6   7        3.03       19.48     19.80 o
  -1   6   7        0.01      -16.88     24.24 o
   0   6   7       50.85        2.60     26.73 o
   1   6   7      528.01      543.50     40.69 o
   2   6   7      275.42      323.69     34.85 o
   3   6   7       50.91       84.41     23.27 o
   4   6   7       16.84       63.53     26.08 o
   5   6   7        3.64       -4.33     36.15 o
  -9   7   7        2.76       20.24     23.70 o
  -8   7   7       14.25        7.79     25.97 o
  -7   7   7        6.49      -25.97     25.97 o
  -6   7   7        2.90       25.87     19.70 o
  -5   7   7        3.71      -24.13     24.13 o
  -4   7   7       15.38       24.78     19.91 o
  -3   7   7      319.53      338.63     32.14 o
  -2   7   7      156.67      100.65     27.71 o
  -1   7   7      143.83      144.04     25.00 o
   0   7   7        9.69       -5.30     24.78 o
   1   7   7       65.98      110.17     24.13 o
   2   7   7       97.49      106.06     28.57 o
   3   7   7       35.04       20.35     24.35 o
   4   7   7        4.23      -19.70     28.35 o
  -9   8   7        0.40       -7.90     30.09 o
  -8   8   7       20.47       40.04     26.62 o
  -7   8   7        7.68       16.99     22.29 o
  -6   8   7        9.93        0.00     25.11 o
  -5   8   7        1.22       43.40     18.61 o
  -4   8   7      198.04      199.13     30.09 o
  -3   8   7       32.73       15.26     26.51 o
  -2   8   7        9.44      -20.24     26.84 o
  -1   8   7      180.58      164.93     28.14 o
   0   8   7      238.24      216.99     33.87 o
   1   8   7        0.03       14.61     22.40 o
   2   8   7        4.96       30.84     23.38 o
   3   8   7       66.02       62.55     29.22 o
   4   8   7       21.41       37.45     23.59 o
  -9   9   7        0.11      -34.52     34.52 o
  -8   9   7       40.44       52.16     25.32 o
  -7   9   7        3.08      -23.27     29.22 o
  -6   9   7       29.93       48.27     25.43 o
  -5   9   7      109.80       83.44     24.35 o
  -4   9   7        1.27       13.64     22.08 o
  -3   9   7        1.27        8.01     19.26 o
  -2   9   7      181.30      193.94     31.17 o
  -1   9   7       57.22       60.50     23.70 o
   0   9   7       16.98      -16.99     28.57 o
   1   9   7      139.08      185.71     31.71 o
   2   9   7       99.60       53.89     26.62 o
   3   9   7       16.29       24.13     26.73 o
   4   9   7       29.49       50.32     28.79 o
  -8  10   7       11.97       15.04     28.68 o
  -7  10   7        0.05       -3.46     27.71 o
  -6  10   7        2.32       42.86     18.40 o
  -5  10   7        9.07        8.87     25.65 o
  -4  10   7       12.91      -22.84     30.95 o
  -3  10   7       12.47       68.51     18.72 o
  -2  10   7      383.29      357.35     38.09 o
  -1  10   7       84.07       65.26     23.16 o
   0  10   7        4.05      -17.75     27.06 o
   1  10   7       43.59       32.90     24.67 o
   2  10   7        1.36       27.92     23.05 o
   3  10   7        6.84       11.04     22.08 o
   4  10   7        5.76      -20.24     33.22 o
  -8  11   7       18.19        3.90     31.82 o
  -7  11   7       20.23       -3.57     31.28 o
  -6  11   7       10.84       32.14     20.24 o
  -5  11   7        3.35       34.74     21.64 o
  -4  11   7        0.15      -27.38     27.38 o
  -3  11   7       10.42       56.49     20.78 o
  -2  11   7       36.80       32.47     22.19 o
  -1  11   7       56.44       79.22     25.87 o
   0  11   7      201.83      207.68     33.44 o
   1  11   7       59.64        3.25     32.14 o
   2  11   7        6.07      -33.44     33.44 o
   3  11   7        3.20       17.10     23.16 o
  -8  12   7        0.00        8.01     28.46 o
  -7  12   7       24.55       52.60     23.70 o
  -6  12   7       20.21       15.48     24.35 o
  -5  12   7       33.47       62.88     24.67 o
  -4  12   7        3.79       28.03     21.43 o
  -3  12   7        1.90       45.45     17.86 o
  -2  12   7       54.12      -35.39     35.39 o
  -1  12   7       65.73       87.55     22.84 o
   0  12   7       71.97       81.92     24.78 o
   1  12   7       14.87       33.12     23.48 o
   2  12   7        1.41       16.34     25.87 o
   3  12   7        5.14       15.80     26.73 o
  -7  13   7        1.12       14.39     22.08 o
  -6  13   7        8.11       14.29     31.17 o
  -5  13   7       28.44       20.24     25.00 o
  -4  13   7       47.32       26.84     24.57 o
  -3  13   7        3.04       11.90     20.89 o
  -2  13   7       76.30       87.88     28.57 o
  -1  13   7       94.92      140.04     28.79 o
   0  13   7        2.28      -13.42     30.09 o
   1  13   7        0.12       14.18     30.84 o
   2  13   7        5.24      -33.87     33.87 o
   3  13   7        5.16      -34.20     34.20 o
  -7  14   7        9.56      -31.93     34.74 o
  -6  14   7        0.01        0.00     25.87 o
  -5  14   7        4.95        0.00     29.98 o
  -4  14   7       38.51       28.25     28.68 o
  -3  14   7       25.67        3.35     29.65 o
  -2  14   7        0.31       37.45     21.64 o
  -1  14   7       22.42       27.81     25.43 o
   0  14   7        0.97      -21.10     32.25 o
   1  14   7        0.07      -25.87     28.46 o
   2  14   7        0.17       19.70     33.22 o
  -6  15   7        3.35       -7.79     29.65 o
  -5  15   7        7.79        3.68     27.38 o
  -4  15   7        0.62       10.71     35.71 o
  -3  15   7       16.66       -3.46     33.12 o
  -2  15   7        0.56        0.00     27.06 o
  -1  15   7       38.18       15.91     29.11 o
   0  15   7        1.51      -11.04     29.33 o
   1  15   7        1.94        0.00     31.38 o
   2  15   7       16.44       27.71     28.79 o
  -5  16   7        0.06       -3.90     26.51 o
  -4  16   7        1.14       28.25     23.59 o
  -3  16   7        0.04       11.04     30.63 o
  -2  16   7       44.98       49.67     28.68 o
  -1  16   7       22.79       30.74     28.90 o
   0  16   7        0.91      -30.95     33.77 o
   1  16   7        0.26        8.12     28.68 o
  -4  17   7        4.75       14.83     27.06 o
  -3  17   7       19.89        7.79     27.49 o
  -2  17   7       10.56       17.42     29.33 o
  -1  17   7       45.50       58.76     30.84 o
   0  17   7        3.76       48.81     24.35 o
  -3  18   7       10.95      -12.23     38.09 o
  -2  18   7        0.07      -35.17     35.17 o
  -9   0   8       17.74        2.81     24.24 o
  -8   0   8        2.77       10.28     21.43 o
  -7   0   8        2.47      -15.58     23.05 o
  -6   0   8       33.51       83.55     21.32 o
  -5   0   8       90.68      122.08     25.11 o
  -4   0   8       31.23       30.74     20.89 o
  -3   0   8      820.86      811.78     44.15 o
  -2   0   8       69.01       99.89     21.54 o
  -1   0   8       63.42       34.96     22.84 o
   0   0   8      191.35      171.42     27.16 o
   1   0   8      108.41      128.79     24.78 o
   2   0   8      341.64      385.27     37.77 o
   3   0   8        0.82       29.33     18.29 o
   4   0   8        8.83      -15.80     29.54 o
  -9   1   8       41.00       65.47     25.97 o
  -8   1   8        0.13      -10.28     24.46 o
  -7   1   8       21.40       -6.28     27.16 o
  -6   1   8       61.81       34.41     22.73 o
  -5   1   8       13.74       13.42     25.22 o
  -4   1   8      118.85       75.21     25.65 o
  -3   1   8        6.58       26.41     20.78 o
  -2   1   8      635.33      686.02     42.75 o
  -1   1   8       33.93       37.01     22.94 o
   0   1   8       84.27      105.63     21.86 o
   1   1   8        3.39      -26.73     26.73 o
   2   1   8        4.83       48.59     19.16 o
   3   1   8       12.49       24.13     22.19 o
   4   1   8       13.61       20.78     23.16 o
  -9   2   8        7.17       11.47     31.71 o
  -8   2   8        8.60       36.15     21.32 o
  -7   2   8        8.38        9.42     24.89 o
  -6   2   8       73.28       71.32     26.19 o
  -5   2   8       61.23       50.54     24.35 o
  -4   2   8       87.87       95.24     21.86 o
  -3   2   8      273.27      261.90     32.58 o
  -2   2   8      103.23       72.29     25.65 o
  -1   2   8      558.83      392.09     39.07 o
   0   2   8      107.31      129.22     27.60 o
   1   2   8        0.28      -25.87     25.87 o
   2   2   8      112.32      104.98     26.84 o
   3   2   8       13.02       18.83     18.83 o
   4   2   8        1.80      -31.60     31.60 o
  -9   3   8        1.63      -19.16     31.49 o
  -8   3   8        0.75      -20.89     30.63 o
  -7   3   8       89.63      106.71     26.95 o
  -6   3   8       13.43      -14.61     28.68 o
  -5   3   8       54.97       57.14     23.27 o
  -4   3   8        5.15        7.90     20.78 o
  -3   3   8       81.10       76.84     24.78 o
  -2   3   8       46.94       46.21     23.16 o
  -1   3   8      170.21      142.85     28.35 o
   0   3   8       75.15       29.54     27.49 o
   1   3   8      210.17      219.48     32.90 o
   2   3   8        3.44       13.09     28.68 o
   3   3   8       18.37       -3.57     32.90 o
   4   3   8        0.35      -28.03     30.74 o
  -9   4   8        0.66      -15.48     30.52 o
  -8   4   8       39.01       17.53     30.84 o
  -7   4   8        0.06       12.77     26.84 o
  -6   4   8       61.52       68.61     23.16 o
  -5   4   8       89.02       78.79     24.57 o
  -4   4   8       19.58      -18.61     23.38 o
  -3   4   8      148.16      136.79     26.08 o
  -2   4   8      124.24      111.69     26.51 o
  -1   4   8      410.27      419.26     37.12 o
   0   4   8       74.46       29.98     24.24 o
   1   4   8      376.96      399.13     39.28 o
   2   4   8        1.67       25.00     22.62 o
   3   4   8        2.88       14.61     29.22 o
   4   4   8        8.17       45.45     26.30 o
  -9   5   8        6.35       -5.95     26.73 o
  -8   5   8        2.99       -3.57     28.79 o
  -7   5   8       14.51       -6.49     26.08 o
  -6   5   8        6.80       12.01     24.03 o
  -5   5   8       57.33       99.35     23.59 o
  -4   5   8       24.60       40.80     20.78 o
  -3   5   8       32.32       33.87     22.84 o
  -2   5   8       57.01       25.97     23.05 o
  -1   5   8      124.35      117.21     23.38 o
   0   5   8       27.74       28.35     23.38 o
   1   5   8       12.94       -6.28     26.08 o
   2   5   8       16.54       -6.71     24.35 o
   3   5   8       18.00       18.51     28.46 o
   4   5   8        3.04        8.22     33.77 o
  -9   6   8        0.01        8.01     34.41 o
  -8   6   8       11.69       -3.68     29.22 o
  -7   6   8        2.11        6.60     23.48 o
  -6   6   8       15.16       34.52     19.91 o
  -5   6   8       22.19      -17.32     29.11 o
  -4   6   8      379.55      365.68     37.01 o
  -3   6   8      112.88      128.89     25.32 o
  -2   6   8       44.81       43.07     22.73 o
  -1   6   8       86.26       86.36     25.76 o
   0   6   8      471.22      497.39     43.40 o
   1   6   8       16.15       30.95     22.73 o
   2   6   8        8.38        6.93     27.16 o
   3   6   8        5.99       15.04     25.54 o
  -8   7   8        0.49       33.33     23.59 o
  -7   7   8        0.07        0.00     23.48 o
  -6   7   8        1.66        2.38     22.51 o
  -5   7   8       66.00      120.02     24.89 o
  -4   7   8       98.57      135.39     26.08 o
  -3   7   8      387.79      374.67     39.83 o
  -2   7   8        1.41       -5.63     24.57 o
  -1   7   8      163.36      208.00     29.11 o
   0   7   8      133.09      167.10     30.84 o
   1   7   8       11.94       65.91     22.73 o
   2   7   8        0.47      -25.43     25.43 o
   3   7   8        1.72       23.05     24.78 o
  -8   8   8        3.22       28.46     26.62 o
  -7   8   8        6.18       13.96     26.51 o
  -6   8   8        3.45       26.73     21.32 o
  -5   8   8        4.33       -3.03     24.57 o
  -4   8   8        3.80       -5.95     26.73 o
  -3   8   8       16.05       20.24     32.68 o
  -2   8   8        9.99      -17.42     25.65 o
  -1   8   8       18.39        8.98     24.78 o
   0   8   8       21.68       25.97     22.19 o
   1   8   8       26.64      -13.42     33.12 o
   2   8   8        0.99       21.64     21.32 o
   3   8   8        6.10       15.69     31.49 o
  -8   9   8        7.59       -3.90     26.62 o
  -7   9   8        0.08      -17.86     27.92 o
  -6   9   8       18.09       -9.96     31.06 o
  -5   9   8        0.10        0.00     27.81 o
  -4   9   8       69.43      123.81     26.95 o
  -3   9   8        2.03       -3.03     24.13 o
  -2   9   8       85.92       83.44     23.59 o
  -1   9   8       26.40        3.03     25.22 o
   0   9   8       12.21        0.00     23.81 o
   1   9   8        1.54      -13.74     28.46 o
   2   9   8        0.00       11.15     28.03 o
   3   9   8       14.89       78.68     27.06 o
  -8  10   8        1.04       44.91     22.62 o
  -7  10   8       37.83       85.82     25.54 o
  -6  10   8       29.73       36.15     27.81 o
  -5  10   8       41.76       70.99     25.32 o
  -4  10   8       78.85       64.18     24.35 o
  -3  10   8       16.71       28.03     22.19 o
  -2  10   8       14.96       35.06     22.62 o
  -1  10   8        0.62      -22.29     25.76 o
   0  10   8      217.65      249.24     34.09 o
   1  10   8        6.64       -3.57     33.55 o
   2  10   8        1.35      -19.16     25.11 o
  -7  11   8        7.30       31.38     25.11 o
  -6  11   8        0.95       18.72     23.81 o
  -5  11   8        1.58      -27.49     27.49 o
  -4  11   8        1.64       39.50     21.54 o
  -3  11   8        4.52       24.24     21.21 o
  -2  11   8        0.25       12.99     28.25 o
  -1  11   8       17.58       27.38     22.62 o
   0  11   8       30.18       67.86     20.56 o
   1  11   8        0.35       -7.36     29.44 o
   2  11   8       14.31      -11.80     34.20 o
  -7  12   8       22.04       20.67     26.30 o
  -6  12   8        1.51        5.52     25.76 o
  -5  12   8        0.19        3.57     27.49 o
  -4  12   8        0.10       17.10     27.60 o
  -3  12   8        4.70        0.00     27.38 o
  -2  12   8        0.29      -16.88     27.71 o
  -1  12   8        0.16      -10.39     21.54 o
   0  12   8       20.42      -10.82     30.09 o
   1  12   8       14.91       57.25     27.49 o
   2  12   8        0.28       48.92     23.27 o
  -6  13   8        1.77       37.45     22.51 o
  -5  13   8        3.63        8.22     22.84 o
  -4  13   8       24.35       29.44     23.48 o
  -3  13   8        0.61       18.51     22.51 o
  -2  13   8        5.79       31.71     24.24 o
  -1  13   8        9.02       43.18     21.54 o
   0  13   8       23.77      -35.28     35.28 o
   1  13   8       31.17        7.90     29.65 o
  -6  14   8        1.47      -23.92     29.33 o
  -5  14   8        1.63      -19.05     28.25 o
  -4  14   8        2.33        3.68     22.73 o
  -3  14   8       14.94      -18.40     28.68 o
  -2  14   8       43.23       41.45     31.38 o
  -1  14   8      142.49      118.18     33.12 o
   0  14   8        3.96        0.00     29.65 o
   1  14   8        0.49        0.00     30.30 o
  -5  15   8        4.58      -37.12     37.12 o
  -4  15   8        0.34      -19.48     37.23 o
  -3  15   8       32.96       40.37     24.78 o
  -2  15   8       32.31       23.05     26.73 o
  -1  15   8       38.30      -41.34     41.34 o
   0  15   8        4.18       -4.11     31.38 o
  -4  16   8        0.61       45.89     21.86 o
  -3  16   8       46.02        4.00     35.71 o
  -2  16   8       12.96        8.01     30.19 o
  -9   1   9        7.71       21.32     24.89 o
  -8   1   9        0.20       -7.36     29.65 o
  -7   1   9        4.88      -30.41     30.41 o
  -6   1   9       18.76      -12.77     30.63 o
  -5   1   9       22.84       29.76     21.86 o
  -4   1   9       93.70       99.67     28.46 o
  -3   1   9       14.33        6.60     23.05 o
  -2   1   9       21.10      -23.59     27.60 o
  -1   1   9       23.95       43.72     21.21 o
   0   1   9       16.67      -28.35     28.35 o
   1   1   9        0.22      -35.17     35.17 o
   2   1   9       48.58       64.39     26.41 o
   3   1   9        4.89       27.49     24.24 o
  -8   2   9        3.11       11.15     25.00 o
  -7   2   9        0.05        3.46     29.33 o
  -6   2   9        3.69      -25.65     28.03 o
  -5   2   9        4.47      -26.84     26.84 o
  -4   2   9      239.52      234.09     35.61 o
  -3   2   9      212.33      283.98     31.71 o
  -2   2   9       17.87       -2.92     28.90 o
  -1   2   9        0.51       -6.17     20.89 o
   0   2   9       21.42       43.83     21.54 o
   1   2   9       17.12       10.39     27.49 o
   2   2   9        0.75      -11.26     29.76 o
   3   2   9       32.67       58.33     32.03 o
  -8   3   9        1.54       -3.79     24.03 o
  -7   3   9        0.06      -28.79     28.79 o
  -6   3   9       24.09       16.23     26.08 o
  -5   3   9       40.85       53.57     22.73 o
  -4   3   9       12.88        5.95     23.59 o
  -3   3   9      122.82       82.25     30.41 o
  -2   3   9       30.10       20.24     20.24 o
  -1   3   9        5.41       35.06     20.24 o
   0   3   9       23.70       54.00     20.56 o
   1   3   9        9.89       55.09     21.75 o
   2   3   9        0.24      -29.98     29.98 o
  -8   4   9        0.02       -7.58     27.38 o
  -7   4   9        2.91      -30.41     30.41 o
  -6   4   9        5.71      -22.94     25.22 o
  -5   4   9      179.55      148.59     29.76 o
  -4   4   9      184.36      246.53     30.63 o
  -3   4   9        9.51       24.78     24.03 o
  -2   4   9       13.02       43.29     21.75 o
  -1   4   9       29.41       26.08     24.46 o
   0   4   9       52.53       77.05     24.46 o
   1   4   9        2.37      -33.98     33.98 o
   2   4   9        5.36       28.68     25.97 o
  -8   5   9       30.88        7.68     31.71 o
  -7   5   9        0.00      -33.22     33.22 o
  -6   5   9       12.80       12.55     24.35 o
  -5   5   9       50.65       91.12     30.19 o
  -4   5   9       13.19       27.92     16.13 o
  -3   5   9       34.27       48.27     21.43 o
  -2   5   9        2.63        6.17     21.86 o
  -1   5   9       98.74       67.42     24.78 o
   0   5   9       28.25        6.71     31.28 o
   1   5   9       60.29       70.02     26.62 o
   2   5   9        7.92       69.70     24.67 o
  -8   6   9        1.02      -33.12     33.12 o
  -7   6   9       32.80       37.99     25.22 o
  -6   6   9       26.96       22.94     26.08 o
  -5   6   9      230.38      254.54     35.61 o
  -4   6   9       11.91        9.52     21.43 o
  -3   6   9        2.15       46.86     18.51 o
  -2   6   9       45.67       11.80     25.87 o
  -1   6   9        1.05       22.08     21.32 o
   0   6   9       33.25       -3.46     33.44 o
   1   6   9        0.74        0.00     28.35 o
   2   6   9       15.10       17.75     24.03 o
  -8   7   9        8.14       29.87     28.03 o
  -7   7   9        0.07      -25.87     32.47 o
  -6   7   9       71.80      119.80     26.08 o
  -5   7   9       61.87       67.64     30.41 o
  -4   7   9        0.00       -9.74     23.16 o
  -3   7   9      129.17       76.84     33.44 o
  -2   7   9      169.79      181.81     34.85 o
  -1   7   9      105.60        9.96     38.64 o
   0   7   9        4.02       42.10     24.67 o
   1   7   9       15.00       11.15     25.32 o
   2   7   9        4.02       24.13     25.87 o
  -7   8   9       36.69       34.09     25.97 o
  -6   8   9       10.22       26.73     22.29 o
  -5   8   9       27.07       59.09     22.51 o
  -4   8   9       21.24       20.02     30.52 o
  -3   8   9       31.16      -13.20     29.44 o
  -2   8   9       70.91       62.23     28.68 o
  -1   8   9       32.68       51.19     25.32 o
   0   8   9       47.02       64.83     24.78 o
   1   8   9       34.31      -19.05     28.35 o
   2   8   9        9.79        8.22     33.77 o
  -7   9   9        3.60        0.00     25.11 o
  -6   9   9       84.35       63.09     32.79 o
  -5   9   9        3.28       21.21     23.70 o
  -4   9   9       29.50       38.53     27.81 o
  -3   9   9       63.08       66.12     29.44 o
  -2   9   9       21.84       43.61     23.38 o
  -1   9   9        0.07       10.50     21.10 o
   0   9   9        1.62       -3.68     25.32 o
   1   9   9       23.56       76.41     27.27 o
  -7  10   9       18.31       56.82     23.38 o
  -6  10   9        6.44       11.26     28.46 o
  -5  10   9        0.11      -10.93     32.68 o
  -4  10   9        3.94      -21.21     32.47 o
  -3  10   9       11.48       26.30     21.97 o
  -2  10   9      165.54      190.69     31.82 o
  -1  10   9       46.22       -7.25     36.25 o
   0  10   9        5.69       -7.58     33.22 o
   1  10   9        1.39      -31.71     31.71 o
  -6  11   9        0.00       20.35     24.89 o
  -5  11   9       28.52       59.20     26.30 o
  -4  11   9       22.26      -31.49     31.49 o
  -3  11   9        4.79      -25.32     34.20 o
  -2  11   9        3.79        3.68     25.54 o
  -1  11   9       32.21       78.68     23.48 o
   0  11   9        1.36       -7.90     29.98 o
  -6  12   9        0.01       12.01     21.75 o
  -5  12   9        0.60       26.30     25.32 o
  -4  12   9       21.68       18.94     31.93 o
  -3  12   9        8.69       31.06     25.65 o
  -2  12   9       14.24       16.99     24.13 o
  -1  12   9        2.46        0.00     26.84 o
   0  12   9       29.99       36.58     29.87 o
  -5  13   9        5.85       12.12     23.16 o
  -4  13   9        0.02      -11.80     29.76 o
  -3  13   9       42.02       41.02     31.49 o
  -2  13   9       32.33       56.06     29.87 o
  -1  13   9        0.09      -24.13     27.81 o
  -3  14   9       41.78       51.73     31.49 o
  -2  14   9        7.84       24.46     27.38 o
  -8   0  10       10.66      -20.13     28.25 o
  -7   0  10        0.74       39.50     21.10 o
  -6   0  10       54.16       10.71     34.31 o
  -5   0  10       11.42      -31.06     31.06 o
  -4   0  10      157.96       73.38     31.49 o
  -3   0  10       46.12       17.64     24.03 o
  -2   0  10       37.31       40.91     26.30 o
  -1   0  10        4.14      -29.54     29.54 o
   0   0  10       10.51       16.77     27.38 o
   1   0  10       11.21      -19.80     36.58 o
  -8   1  10        9.68       -8.12     32.25 o
  -7   1  10       30.68       42.42     26.41 o
  -6   1  10       17.09        7.14     31.93 o
  -5   1  10       82.74       80.41     28.57 o
  -4   1  10       13.80       17.75     27.92 o
  -3   1  10       28.02       88.31     24.57 o
  -2   1  10       95.51      133.11     30.52 o
  -1   1  10       39.80       -3.57     34.63 o
   0   1  10       47.98       56.06     22.08 o
   1   1  10       19.48      -15.91     34.20 o
  -8   2  10        2.19      -33.87     33.87 o
  -7   2  10        0.39      -32.79     32.79 o
  -6   2  10       23.96        7.14     34.41 o
  -5   2  10       24.41       26.08     24.46 o
  -4   2  10       22.03       40.80     22.19 o
  -3   2  10       12.57      -13.53     30.30 o
  -2   2  10        0.18      -27.49     32.14 o
  -1   2  10       27.42       58.98     25.97 o
   0   2  10        4.53        7.47     29.54 o
   1   2  10        0.06      -34.52     34.52 o
  -7   3  10       56.42       68.72     29.76 o
  -6   3  10        0.29      -34.85     34.85 o
  -5   3  10        1.80       23.70     22.73 o
  -4   3  10       94.81       84.85     27.06 o
  -3   3  10       95.94       53.79     26.95 o
  -2   3  10        5.57       23.38     22.51 o
  -1   3  10        8.81        7.25     26.95 o
   0   3  10       12.75        2.81     24.24 o
   1   3  10        3.09       27.16     21.54 o
  -7   4  10        8.56      -19.26     31.60 o
  -6   4  10       28.18      -25.54     34.52 o
  -5   4  10        6.72       47.83     21.64 o
  -4   4  10        0.52       10.39     30.09 o
  -3   4  10       89.29       95.78     30.52 o
  -2   4  10        0.36      -31.49     31.49 o
  -1   4  10      114.19      128.57     29.87 o
   0   4  10        0.64       22.94     25.65 o
   1   4  10        8.74       20.35     31.17 o
  -7   5  10        2.47        3.90     30.52 o
  -6   5  10       26.44       27.81     25.22 o
  -5   5  10       56.06       35.06     28.14 o
  -4   5  10       18.66       55.41     27.06 o
  -3   5  10        0.28      -31.71     31.71 o
  -2   5  10       90.76       50.65     32.79 o
  -1   5  10       12.87        7.36     27.71 o
   0   5  10        0.05      -32.14     32.14 o
   1   5  10        4.76       15.48     27.06 o
  -7   6  10       18.03        7.90     29.76 o
  -6   6  10        8.37       16.99     21.86 o
  -5   6  10       52.13       93.40     29.11 o
  -4   6  10        1.32      -33.01     33.01 o
  -3   6  10        0.01      -10.71     25.54 o
  -2   6  10       10.53        7.25     28.46 o
  -1   6  10        0.04       31.06     20.56 o
   0   6  10       29.69       32.47     27.92 o
  -7   7  10        3.26        0.00     26.84 o
  -6   7  10       42.08      100.97     28.14 o
  -5   7  10        4.83      -34.41     34.41 o
  -4   7  10        4.11       10.93     22.84 o
  -3   7  10        0.00       54.65     19.37 o
  -2   7  10       19.73      -25.87     33.66 o
  -1   7  10       13.62      -11.47     31.93 o
   0   7  10        3.99      -34.31     34.31 o
  -6   8  10       29.81        3.90     39.93 o
  -5   8  10        3.81       20.13     22.40 o
  -4   8  10       11.46       -3.79     28.79 o
  -3   8  10        3.66       22.40     24.13 o
  -2   8  10       19.81       28.35     21.64 o
  -1   8  10       11.75       17.64     22.84 o
   0   8  10        6.09       15.37     24.78 o
  -6   9  10        1.23       24.13     22.62 o
  -5   9  10        9.14       70.56     23.92 o
  -4   9  10       11.33      -15.37     31.71 o
  -3   9  10       21.53      -15.37     33.01 o
  -2   9  10        5.12       -3.90     28.25 o
  -1   9  10        4.42        4.00     31.38 o
  -5  10  10        5.33        8.12     24.89 o
  -4  10  10       17.21       14.83     25.97 o
  -3  10  10        8.10        0.00     27.06 o
  -2  10  10       17.19       23.92     25.76 o
  -4  11  10        5.32      -20.35     36.25 o
  -3  11  10        1.92        8.12     30.41 o
  -6   1  11       28.60       80.84     25.97 o
  -5   1  11       55.52       52.70     32.14 o
  -4   1  11       18.75       49.13     25.32 o
  -3   1  11        1.62       23.16     22.73 o
  -2   1  11        1.06       14.72     21.43 o
  -1   1  11        0.38      -27.71     27.71 o
  -6   2  11       38.80       51.08     27.38 o
  -5   2  11        1.15      -33.55     33.55 o
  -4   2  11        3.53      -36.04     36.04 o
  -3   2  11       46.58      101.73     29.22 o
  -2   2  11        0.66       -7.90     28.46 o
  -1   2  11       29.16       12.34     37.01 o
  -6   3  11       20.57       -3.03     28.57 o
  -5   3  11        3.50       -4.00     33.33 o
  -4   3  11        2.52       15.58     31.17 o
  -3   3  11        0.23        7.79     25.87 o
  -2   3  11        0.52       32.79     25.11 o
  -5   4  11        4.53        4.00     32.68 o
  -4   4  11        0.23       -7.90     32.90 o
  -3   4  11        7.97       41.45     22.08 o
  -2   4  11        1.64       12.01     25.22 o
  -5   5  11        1.53       39.39     21.21 o
  -4   5  11        0.02      -33.12     33.12 o
  -3   5  11        9.54       -8.98     27.92 o
  -2   5  11        0.00       -4.11     31.17 o
  -4   6  11        4.62       45.56     21.75 o
  -3   6  11        1.98        0.00     29.87 o
 
